# Supplementary material for: How does high temperature weather affect tourists’ nature landscape perception and emotions? A machine learning analysis of Wuyishan City, China
Source: PLoS One. 2025 May 15;20(5):e0323566. doi: 10.1371/journal.pone.0323566 (PMC12080845; doi:10.1371/journal.pone.0323566)
Supplement: S1 Data — (ZIP) [file pone.0323566.s001.zip]

Archive with 2 entries (2 files):
- Crawling results.xlsx
- Daily maximum temperature.xlsx
