# Supplementary material for: How does high temperature weather affect tourists’ nature landscape perception and emotions? A machine learning analysis of Wuyishan City, China
Source: PLoS One. 2025 May 15;20(5):e0323566. doi: 10.1371/journal.pone.0323566 (PMC12080845; doi:10.1371/journal.pone.0323566)
Supplement: S1 Data — (ZIP) [file pone.0323566.s001.zip › Crawling results.xlsx]

## Sheet: Sheet1
ID	Openness	Greenness	Aquatic rate	Ground exposure	Enclosure	Paving degree	Visual Entropy	Color complexity	longitudes	latitude	links
1	0.674	0.0043	0.1106	0	0.0541	0.0345	8.0075	87.1504	118.038	27.6785	http://wx1.sinaimg.cn/crop.0.0.1928.1072/007fzS16ly1gvqhlq0rxpj61hk0u0mzh02.jpg
2	0.674	0.0043	0.1106	0	0.0541	0.0345	8.0075	87.1504	118.038	27.6785	http://wx1.sinaimg.cn/crop.0.0.1928.1072/007fzS16ly1gvqhlq0rxpj61hk0u0mzh02.jpg
3	0	0.6117	0.0437	0.302	0.0357	0	8.02865	32.4919	117.977	27.6827	http://wx1.sinaimg.cn/crop.0.138.1441.801/007K7q6nly1g74t4bs23lj31410u01l0.jpg
4	0.2937	0	0.0995	0.1563	0.4423	0	8.66292	35.362	117.965	27.6815	http://wx1.sinaimg.cn/crop.0.2.690.383/005vnhZYly1h02rq0honjj60j60asaai02.jpg
5	0.3288	0.3251	0.0254	0.0245	0.0079	0.007	8.81833	81.0689	117.962	27.6453	http://wx1.sinaimg.cn/crop.0.6.1920.1067/6fb4cdbaly1h4ea24bjppj21hc0u0n8r.jpg
6	0.3288	0.3251	0.0254	0.0245	0.0079	0.007	8.81833	81.0689	117.921	27.6397	http://wx1.sinaimg.cn/crop.0.6.1920.1067/6fb4cdbaly1h4ea24bjppj21hc0u0n8r.jpg
7	0.3288	0.3251	0.0254	0.0245	0.0079	0.007	8.81833	81.0689	117.962	27.6453	http://wx1.sinaimg.cn/crop.0.6.1920.1067/6fb4cdbaly1h4ea24bjppj21hc0u0n8r.jpg
8	0.3288	0.3251	0.0254	0.0245	0.0079	0.007	8.81833	81.0689	117.962	27.6453	http://wx1.sinaimg.cn/crop.0.6.1920.1067/6fb4cdbaly1h4ea24bjppj21hc0u0n8r.jpg
9	0.3288	0.3251	0.0254	0.0245	0.0079	0.007	8.81833	81.0689	117.921	27.6397	http://wx1.sinaimg.cn/crop.0.6.1920.1067/6fb4cdbaly1h4ea24bjppj21hc0u0n8r.jpg
10	0.1834	0.0156	0	0.0378	0.6767	0.0015	6.80897	71.0636	117.965	27.6815	http://wx1.sinaimg.cn/large/001OVeiVly1gzzw6bz1g7j60k00zkmyn02.jpg
11	0	0	0	0	0.9998	0	9.18713	71.4198	117.924	27.6516	http://wx1.sinaimg.cn/large/001R0E0aly1h3x7iv1u66j60rs1ddgqj02.jpg
12	0.4556	0.1144	0	0	0.0383	0	8.80408	82.3168	117.921	27.6397	http://wx1.sinaimg.cn/large/001UCFXlly8hk2hmximkqj61hc0u0tni02.jpg
13	0.4556	0.1144	0	0	0.0383	0	8.80408	82.3168	118.021	27.7621	http://wx1.sinaimg.cn/large/001UCFXlly8hk2hmximkqj61hc0u0tni02.jpg
14	0.0513	0.2749	0.1228	0.0238	0	0.0013	8.84091	55.8985	117.948	27.6471	http://wx1.sinaimg.cn/large/005IymyEgy1h9u56ecdkyj30m80cijul.jpg
15	0.191	0.2759	0.2484	0.0118	0.0042	0	9.38411	76.6545	118.021	27.7621	http://wx1.sinaimg.cn/large/005sqWiIly1hi0hxhg4txj30rs0fmtdi.jpg
16	0	0.5928	0.3495	0.0015	0	0	8.91406	68.3572	117.986	27.6848	http://wx1.sinaimg.cn/large/005uE5tmly1hewg41l277j30rs0fmaig.jpg
17	0.1041	0.2378	0.1612	0.004	0	0	8.90472	58.4795	118.021	27.7621	http://wx1.sinaimg.cn/large/005vZQ9Nly1hgwjnkle00j60rs0fmaer02.jpg
18	0.4472	0.0656	0	0	0	0	8.57355	85.24	118.021	27.7621	http://wx1.sinaimg.cn/large/005vZQ9Nly1hs05cs81azj60rs0fmjts02.jpg
19	0	0.4853	0	0.3815	0	0.0049	9.24085	51.3007	118.021	27.7621	http://wx1.sinaimg.cn/large/005xJrwGly1hj1remqlcbj30rs0fm44a.jpg
20	0.3471	0.5136	0	0	0	0	9.21181	72.5005	117.942	27.6904	http://wx1.sinaimg.cn/large/006eblYZly1hi0v3ityr2j30ru0fo0wr.jpg
21	0.4659	0.2717	0.1137	0.0653	0	0	8.9487	81.2754	118.026	27.7303	http://wx1.sinaimg.cn/large/006nByOcgy1g4tu6oblryj30rs0fm1kx.jpg
22	0.4256	0.2302	0.1089	0.0024	0.0278	0	8.93685	47.6651	118.026	27.7303	http://wx1.sinaimg.cn/large/006nByOcly1gqoup87yinj30rs0fm1ex.jpg
23	0.5643	0.3003	0	0	0.0478	0	8.83409	77.9568	117.961	27.6664	http://wx1.sinaimg.cn/large/006nByOcly1hcq4n91snpj30rs0fmq77.jpg
24	0.1466	0.6201	0	0.0131	0.0343	0	8.90462	78.3265	117.946	27.6519	http://wx1.sinaimg.cn/large/006p29Sjly1fxnidly0qaj30hs0dcq5i.jpg
25	0.0918	0.8944	0	0	0	0	8.8142	57.3467	118.027	27.7599	http://wx1.sinaimg.cn/large/006uvBY6ly1h0eaaa59vgj31hc0u0wjy.jpg
26	0.2996	0.0248	0	0	0	0	8.67133	91.7731	117.855	27.8733	http://wx1.sinaimg.cn/large/007N5872ly1gl87wegcumj30rs0fqgoq.jpg
27	0.1886	0.0858	0.245	0.0776	0	0	8.35649	50.8022	117.924	27.6516	http://wx1.sinaimg.cn/large/0084IJPSly1gdvdz2l8ddj30zk0k040o.jpg
28	0.0828	0.4038	0	0.119	0.0446	0.0235	9.42842	80.1246	118.046	27.556	http://wx1.sinaimg.cn/large/008yvFxwly1hk1be5xsebj30rs0fmtg5.jpg
29	0.2463	0.4673	0	0	0	0	9.06143	60.2696	118.026	27.7303	http://wx1.sinaimg.cn/large/66065193gy1gef1rmhp14j20rs0fmaxn.jpg
30	0.0045	0.3704	0.1954	0.0197	0.0048	0.0025	8.91449	48.5689	117.944	27.6474	http://wx1.sinaimg.cn/large/6635c701ly1gsz78ybrakj20ru0fo42r.jpg
31	0.2827	0.3196	0.2123	0.0029	0.1512	0	9.34263	78.1974	117.946	27.6519	http://wx1.sinaimg.cn/large/67f74814gy1ghto8ime1aj20lw0cb7nf.jpg
32	0.1308	0.3321	0.2311	0.0122	0.0032	0	8.92774	80.1455	117.937	27.6292	http://wx1.sinaimg.cn/large/692ab44bly1gwp1qtk48uj20qm0c8q53.jpg
33	0.2031	0.3044	0	0.0035	0.0017	0	8.47678	53.0371	117.943	27.6497	http://wx1.sinaimg.cn/large/71ef3885ly1h33cs5oax1j21hc0u0q5z.jpg
34	0.4566	0	0.659	0.0032	0	0	8.48651	64.9001	118.03	27.7599	http://wx1.sinaimg.cn/large/72cbf277ly1g1i8t9t9uvj20dw097jre.jpg
35	0.3009	0.3574	0.0256	0.0087	0.2045	0	9.20787	65.1684	117.958	27.671	http://wx1.sinaimg.cn/large/754daf83ly1gkfozc9m28j21hc0u0dk0.jpg
36	0.1902	0.2268	0	0	0	0	8.55256	64.2467	118.027	27.7599	http://wx1.sinaimg.cn/large/78ad4dbbly1h0bxf00r5ij20ru0fo41g.jpg
37	0.1902	0.2268	0	0	0	0	8.55256	64.2467	118.027	27.7599	http://wx1.sinaimg.cn/large/78ad4dbbly1h0bxf00r5ij20ru0fo41g.jpg
38	0.1902	0.2268	0	0	0	0	8.55256	64.2467	118.027	27.7599	http://wx1.sinaimg.cn/large/78ad4dbbly1h0bxf00r5ij20ru0fo41g.jpg
39	0	0.4369	0.0026	0.4302	0	0	8.96762	47.8194	118.021	27.7621	http://wx1.sinaimg.cn/large/84eb9775ly1hipkj1qa2bj20rs0fmag8.jpg
40	0	0.5681	0.0302	0.0017	0.1042	0	9.08497	66.16	118.03	27.7599	http://wx1.sinaimg.cn/large/8bb149f7ly1hrxtqmd8s8j20rs0fm79b.jpg
41	0.2662	0.1873	0.3624	0	0	0	9.29382	72.7221	118.021	27.7621	http://wx1.sinaimg.cn/large/941f7a2fly1fk2gis6ag7j20lm0ed76s.jpg
42	0.4035	0.066	0	0.0011	0.0549	0	9.31425	80.9399	117.924	27.6516	http://wx1.sinaimg.cn/large/9e851d02gy1gq9nvo0ftwj20ru0fodhw.jpg
43	0	0.8451	0.0543	0.0075	0.004	0	9.08391	55.071	117.924	27.6516	http://wx1.sinaimg.cn/large/9f77a03fly1gr78rh2quuj20zk0k0jt3.jpg
44	0.0174	0.1269	0.5414	0.0925	0.1089	0	9.27848	67.2128	117.856	27.8743	http://wx1.sinaimg.cn/large/a20b399agy1fk8vyvaci8j20dc0a0ta6.jpg
45	0.0174	0.1269	0.5414	0.0925	0.1089	0	9.27848	67.2128	117.958	27.6401	http://wx1.sinaimg.cn/large/a20b399agy1fk8vyvaci8j20dc0a0ta6.jpg
46	0.0133	0.3113	0.1313	0.0422	0.0013	0	8.86275	51.4777	118.021	27.7621	http://wx1.sinaimg.cn/large/bf25dc40gy1hq8h5jefbhj20rs0fm0xm.jpg
47	0.3775	0.0047	0.3223	0.1601	0.2529	0	9.12728	80.9404	114.178	35.8977	http://wx1.sinaimg.cn/orj360/001H6t4Fly1gvmruq4p54j6046046dfr02.jpg
48	0	0	0	0.1674	0.5023	0	8.62073	45.9188	117.676	27.75	http://wx1.sinaimg.cn/orj360/001tBbFcgy1hoa86i5y4lj60u0140wki02.jpg_x000D_
49	0	0	0	0.2104	0.1326	0	9.04337	56.4279	117.676	27.75	http://wx1.sinaimg.cn/orj360/001tBbFcgy1hoa86io19pj60u0140tfr02.jpg_x000D_
50	0.4466	0.3274	0.0026	0	0	0	9.19588	87.6125	117.942	27.6904	http://wx1.sinaimg.cn/orj360/001wErally1gsu4y8lnhpj60b408caap02.jpg
51	0.2772	0.271	0	0.0076	0.0013	0.2536	8.95537	61.6095	117.986	27.6848	http://wx1.sinaimg.cn/orj360/00221Vpxgy1guztshrs42j63282ao4qs02.jpg
52	0.0012	0.493	0.3079	0.0101	0.0075	0	9.20375	53.5891	118.03	27.7599	http://wx1.sinaimg.cn/orj360/0023jCmrgy1hs9lm09sg3j62ao3g0e8502.jpg
53	0.2401	0.1944	0	0.0726	0.0364	0	8.95969	57.7822	114.178	35.8977	http://wx1.sinaimg.cn/orj360/002APHdCgy1hcfzaas4zxj60hh0dhaho02.jpg
54	0.0314	0.1144	0	0.1841	0	0	9.27788	57.9176	117.947	27.6393	http://wx1.sinaimg.cn/orj360/002eKGkRly1hj6cu62528j63341fwnpf02.jpg
55	0.2137	0.2538	0.0073	0.0241	0	0	9.17167	62.8334	117.921	27.6397	http://wx1.sinaimg.cn/orj360/002fAkYDgy1hos9eoz9m1j61900u0dve02.jpg_x000D_
56	0	0.9959	0	0.0024	0.0015	0	8.15287	36.1052	117.921	27.6397	http://wx1.sinaimg.cn/orj360/002fAkYDgy1hos9epifl0j61900u0tnd02.jpg_x000D_
57	0.2492	0.5496	0	0.0023	0.009	0	9.20178	63.8229	117.921	27.6397	http://wx1.sinaimg.cn/orj360/002fAkYDly1hpqckisibkj618g0koqgi02.jpg_x000D_
58	0.2159	0.1032	0.0211	0.0819	0	0	9.29917	80.0594	117.921	27.6397	http://wx1.sinaimg.cn/orj360/002fAkYDly1hpqckj01vjj618g0tntnt02.jpg_x000D_
59	0.2301	0.3055	0	0.022	0	0	9.39642	74.455	117.921	27.6397	http://wx1.sinaimg.cn/orj360/002fAkYDly1hpqckj5czmj618g0l9ndz02.jpg_x000D_
60	0.0608	0.9314	0.0019	0	0	0	7.74561	33.2008	118.03	27.7599	http://wx1.sinaimg.cn/orj360/002fAkYDly1hpz6fzdvn2j60u0190n5a02.jpg_x000D_
61	0.0198	0.9485	0.0208	0	0.0018	0	7.96076	42.4119	118.03	27.7599	http://wx1.sinaimg.cn/orj360/002fAkYDly1hpz6fzoy6xj60u019047s02.jpg
62	0	0.5949	0	0.3742	0	0	8.58098	37.4748	118.03	27.7599	http://wx1.sinaimg.cn/orj360/002fAkYDly1hpz6fzvsxej60u0190nfa02.jpg_x000D_
63	0.3117	0.0857	0.0636	0	0.0422	0.0032	9.24863	67.0801	117.921	27.6397	http://wx1.sinaimg.cn/orj360/002IsU5jgy1ho5jkloqtpj60u01404bz02.jpg_x000D_
64	0.3117	0.0857	0.0636	0	0.0422	0.0032	9.24863	67.0801	117.944	27.6474	http://wx1.sinaimg.cn/orj360/002IsU5jgy1ho5jkloqtpj60u01404bz02.jpg_x000D_
65	0.2362	0.245	0.4651	0.0166	0.027	0	8.93901	60.8776	118.03	27.7599	http://wx1.sinaimg.cn/orj360/005BiWGRly1hsmgz04hbmj31400u07cb.jpg_x000D_
66	0.0499	0.2554	0	0	0.3634	0.0858	9.18973	51.4076	117.967	27.6454	http://wx1.sinaimg.cn/orj360/005BtN8Kgy1hlcn4mnysej32j41wge82.jpg_x000D_
67	0.3439	0.1889	0.1196	0	0.011	0.0308	9.21002	73.253	117.958	27.671	http://wx1.sinaimg.cn/orj360/005CYWG7gy1gk3jid93zsj30u01hkb29.jpg
68	0.3439	0.1889	0.1196	0	0.011	0.0308	9.21002	73.253	118.041	27.6708	http://wx1.sinaimg.cn/orj360/005CYWG7gy1gk3jid93zsj30u01hkb29.jpg
69	0.3439	0.1889	0.1196	0	0.011	0.0308	9.21002	73.253	117.944	27.6474	http://wx1.sinaimg.cn/orj360/005CYWG7gy1gk3jid93zsj30u01hkb29.jpg
70	0.1992	0.288	0	0.0635	0.4021	0.0012	9.19187	78.5458	117.856	27.8743	http://wx1.sinaimg.cn/orj360/005DDcu9ly1hnzxh4xo05j33eo29snpf.jpg_x000D_
71	0.2396	0.0309	0	0.0211	0.4934	0.0971	8.68601	75.8946	117.856	27.8743	http://wx1.sinaimg.cn/orj360/005DDcu9ly1hnzxh9ufp3j33eo29snpe.jpg_x000D_
72	0	0.1955	0.3383	0.0105	0	0	9.42135	62.1931	117.856	27.8743	http://wx1.sinaimg.cn/orj360/005DDcu9ly1hnzxhsj13gj33eo29sqv7.jpg_x000D_
73	0	0.5735	0.2126	0.0636	0	0	9.21118	57.6721	118.03	27.7599	http://wx1.sinaimg.cn/orj360/005DIjE0gy1h2tojmm074j30d0085gmz.jpg
74	0.0149	0.7538	0.1259	0	0.0075	0.0959	9.26627	68.4624	117.947	27.6531	http://wx1.sinaimg.cn/orj360/005DUv9ggy1hrh1tvclssj32c0340u11.jpg_x000D_
75	0.4949	0.0294	0	0	0.0012	0	9.20342	70.757	117.947	27.6393	http://wx1.sinaimg.cn/orj360/005E1jRely1hqlhumdj5rj31400u0wkp.jpg_x000D_
76	0.4829	0.0055	0.1301	0.0023	0.1103	0	7.96983	61.7788	118.03	27.7599	http://wx1.sinaimg.cn/orj360/005EDfWfly1hs9sv3h3hoj32c03404qq.jpg
77	0.6236	0.0015	0.1228	0	0.137	0	8.05004	58.1148	118.03	27.7599	http://wx1.sinaimg.cn/orj360/005EDfWfly1hs9sv5n04dj32c0340hdu.jpg_x000D_
78	0.2058	0	0	0	0.1758	0	9.20593	66.0399	117.921	27.6397	http://wx1.sinaimg.cn/orj360/005EDlJTgy1hrd5ozxi48j32yo1o01ky.jpg_x000D_
79	0.2947	0.0454	0.403	0.0164	0.0025	0	9.37453	59.2211	118.03	27.7599	http://wx1.sinaimg.cn/orj360/005F9dQZly1hs2yu7rl3gj33402d9b2b.jpg
80	0	0	0	0	0.8759	0.0194	9.27786	57.2474	117.977	27.6827	http://wx1.sinaimg.cn/orj360/005FcEBlgy1hohzv5cfuaj31hc0u04fk.jpg
81	0	0.6083	0	0.2467	0.0544	0	8.61747	37.2394	117.947	27.6531	http://wx1.sinaimg.cn/orj360/005FDLekgy1hpv4v6ybhgj329c30gu0z.jpg_x000D_
82	0	0.3638	0	0.122	0.116	0.0011	9.41585	63.3911	117.947	27.6531	http://wx1.sinaimg.cn/orj360/005FDLekgy1hpv4vaj36zj329c30g4qs.jpg
83	0.6433	0	0	0.0052	0	0	9.19025	59.4662	117.947	27.6393	http://wx1.sinaimg.cn/orj360/005GmgFNly1hs6ep5aftwj32c0340hdt.jpg_x000D_
84	0.4175	0	0.0185	0.3527	0.0823	0	8.1534	66.5667	117.947	27.6393	http://wx1.sinaimg.cn/orj360/005GORGSgy1hqk698x3ijj32c0340x6q.jpg_x000D_
85	0.5616	0.3054	0	0	0	0	8.97301	90.8498	117.947	27.6393	http://wx1.sinaimg.cn/orj360/005GORGSgy1hqk69lp3ttj32c0340kjm.jpg_x000D_
86	0.4245	0.0356	0.0186	0.0392	0.0038	0	7.67316	45.9997	117.947	27.6393	http://wx1.sinaimg.cn/orj360/005GORGSgy1hqk69ss5dkj32c0340x6p.jpg_x000D_
87	0	0.1509	0	0.1477	0.2638	0.005	9.35311	65.6265	117.947	27.6393	http://wx1.sinaimg.cn/orj360/005HgSVsgy1hqznbqdlytj32oc3kgnpg.jpg_x000D_
88	0.3193	0.2818	0	0	0	0	8.96262	69.2921	117.947	27.6393	http://wx1.sinaimg.cn/orj360/005HgSVsgy1hqznbv0qwmj32oc3kgu10.jpg_x000D_
89	0	0.6942	0	0.1666	0.0043	0.054	9.19933	56.8567	117.947	27.6531	http://wx1.sinaimg.cn/orj360/005HTXedgy1hsaymqpd9oj30u01uzty0.jpg
90	0	0.6942	0	0.1666	0.0043	0.054	9.19933	56.8567	114.178	35.8977	http://wx1.sinaimg.cn/orj360/005HTXedgy1hsaymqpd9oj30u01uzty0.jpg
91	0	0.6942	0	0.1666	0.0043	0.054	9.19933	56.8567	117.967	27.6454	http://wx1.sinaimg.cn/orj360/005HTXedgy1hsaymqpd9oj30u01uzty0.jpg
92	0	0.6942	0	0.1666	0.0043	0.054	9.19933	56.8567	117.921	27.6397	http://wx1.sinaimg.cn/orj360/005HTXedgy1hsaymqpd9oj30u01uzty0.jpg
93	0	0.6942	0	0.1666	0.0043	0.054	9.19933	56.8567	117.944	27.6407	http://wx1.sinaimg.cn/orj360/005HTXedgy1hsaymqpd9oj30u01uzty0.jpg
94	0.6001	0.0558	0	0	0	0	9.20455	68.3876	117.944	27.6407	http://wx1.sinaimg.cn/orj360/005Ig8F0gy1gzu7f5uxlzj32bc12mh5t.jpg
95	0	0.5538	0.0895	0	0	0	9.17347	59.4849	117.921	27.6397	http://wx1.sinaimg.cn/orj360/005Ig8F0gy1h6hijlsg0qj30k217ggtx.jpg
96	0.0193	0.6515	0	0.0517	0.1336	0	9.27983	61.515	117.961	27.6664	http://wx1.sinaimg.cn/orj360/005Ig8F0gy1hpj3rluu68j32c0340kjq.jpg_x000D_
97	0.3086	0.2953	0	0	0	0	9.28218	61.9329	117.961	27.6664	http://wx1.sinaimg.cn/orj360/005Ig8F0gy1hpj3s6d1p9j32c0340u10.jpg
98	0.556	0.0709	0.1597	0.0267	0.0664	0	8.70902	50.0796	117.962	27.6453	http://wx1.sinaimg.cn/orj360/005Ig8F0gy1hsb19zkgpxj313z0u042d.jpg
99	0.6225	0.0572	0.1628	0	0.0307	0.0321	8.66985	49.5715	117.962	27.6453	http://wx1.sinaimg.cn/orj360/005Ig8F0gy1hsb1a064eoj30u0140n0i.jpg_x000D_
100	0.2345	0	0.5282	0	0	0	9.14749	65.7238	117.947	27.6531	http://wx1.sinaimg.cn/orj360/005Ig8F0gy1hskyhqk205j31hb0u0dld.jpg_x000D_
101	0.2345	0	0.5282	0	0	0	9.14749	65.7238	117.944	27.6407	http://wx1.sinaimg.cn/orj360/005Ig8F0gy1hskyhqk205j31hb0u0dld.jpg_x000D_
102	0.2228	0.2854	0	0	0.0315	0.1723	9.03489	74.0082	117.958	27.671	http://wx1.sinaimg.cn/orj360/005IiCgdly1hfueiytwrvj30u00dtk4y.jpg
103	0.2228	0.2854	0	0	0.0315	0.1723	9.03489	74.0082	117.977	27.6827	http://wx1.sinaimg.cn/orj360/005IiCgdly1hfueiytwrvj30u00dtk4y.jpg
104	0	0.6713	0.2803	0.0227	0	0.0116	9.31512	59.8229	118.03	27.7599	http://wx1.sinaimg.cn/orj360/005Iql2Hgy1hs3wg7is78j30u01404n3.jpg_x000D_
105	0	0.7848	0.2097	0	0.0039	0	9.25686	68.2089	118.03	27.7599	http://wx1.sinaimg.cn/orj360/005Iql2Hgy1hs3wg84amnj30u0140e31.jpg_x000D_
106	0.1115	0.4984	0.3515	0.0307	0	0	9.38915	60.6513	118.03	27.7599	http://wx1.sinaimg.cn/orj360/005Iql2Hgy1hs3wg8tyh0j30u0140h7l.jpg_x000D_
107	0	0.658	0.2686	0	0	0	9.19212	51.0555	118.03	27.7599	http://wx1.sinaimg.cn/orj360/005Iql2Hgy1hs3wg9vixbj30u01401gv.jpg_x000D_
108	0	0.393	0.5721	0.0207	0.0094	0	9.3624	73.107	118.03	27.7599	http://wx1.sinaimg.cn/orj360/005Iql2Hgy1hs3wgqwyj7j30u0140ayh.jpg_x000D_
109	0	0.3245	0	0.1889	0	0	9.33312	57.8674	117.925	27.6529	http://wx1.sinaimg.cn/orj360/005IqSx6gy1hr58c8u3gij32c0340x6s.jpg_x000D_
110	0.2907	0.0113	0	0.3456	0	0	9.22611	58.882	117.947	27.6393	http://wx1.sinaimg.cn/orj360/005J1Rfwgy1hsldwee78kj32c0340npg.jpg_x000D_
111	0.6087	0.1714	0	0.1024	0	0	8.66788	44.4433	117.947	27.6393	http://wx1.sinaimg.cn/orj360/005J1Rfwgy1hsldwgd2g5j32c0340x6q.jpg_x000D_
112	0.4858	0.0872	0	0.1642	0	0	9.20294	59.8852	117.947	27.6393	http://wx1.sinaimg.cn/orj360/005J1Rfwgy1hsldwkfgi3j32c0340e83.jpg_x000D_
113	0.7692	0	0	0	0	0	8.71509	58.959	117.947	27.6393	http://wx1.sinaimg.cn/orj360/005J1Rfwgy1hsldwmdl8cj32c0340u0x.jpg_x000D_
114	0.5744	0.0012	0	0.123	0.0567	0	8.14841	69.5148	117.947	27.6393	http://wx1.sinaimg.cn/orj360/005J1Rfwgy1hsldwnd3vxj32c0340hdt.jpg_x000D_
115	0.6679	0.009	0	0	0.0048	0	8.50241	67.8019	117.947	27.6393	http://wx1.sinaimg.cn/orj360/005J1Rfwgy1hsldwt5xvij32c0340npd.jpg
116	0.1812	0.0038	0	0.1273	0.2112	0.0223	8.6818	53.5555	117.946	27.6519	http://wx1.sinaimg.cn/orj360/005JCM56gy1hgy52qfygaj30u014012j.jpg
117	0.7026	0.0094	0	0	0.0013	0	8.50783	68.5237	117.947	27.6393	http://wx1.sinaimg.cn/orj360/005JG3h7gy1hk5kt1ublwj33402c0u0n.jpg_x000D_
118	0.686	0.0027	0	0.3014	0	0.0098	8.52077	50.7191	118.03	27.7599	http://wx1.sinaimg.cn/orj360/005JtS8uly1hs4mbbbgj7j30u0140gri.jpg_x000D_
119	0.7497	0.2123	0	0.0293	0.0053	0.001	8.20324	55.358	118.03	27.7599	http://wx1.sinaimg.cn/orj360/005JtS8uly1hs4mbc6sb8j31400u0td4.jpg_x000D_
120	0.8409	0.1297	0.0348	0.0035	0.0036	0	7.70704	36.3708	118.03	27.7599	http://wx1.sinaimg.cn/orj360/005JtS8uly1hs4mbclb2tj31400u076y.jpg_x000D_
121	0.7248	0.2655	0	0.0042	0.0018	0.0021	8.40355	58.1889	118.03	27.7599	http://wx1.sinaimg.cn/orj360/005JtS8uly1hs4mbd2572j30u0140dle.jpg_x000D_
122	0.7403	0.2249	0	0.0043	0	0.0289	8.26314	50.8739	118.03	27.7599	http://wx1.sinaimg.cn/orj360/005JtS8uly1hs4mbe1g7cj30u0140gra.jpg
123	0.2356	0.2892	0.0125	0.0087	0.0321	0	8.90623	48.5741	117.947	27.6531	http://wx1.sinaimg.cn/orj360/005Jy9EKgy1hrhsxxe1w9j30u0190k0o.jpg_x000D_
124	0	0.2344	0.5931	0.0118	0	0	8.91444	45.7716	117.947	27.6531	http://wx1.sinaimg.cn/orj360/005Jy9EKgy1hrht0vtr6ij30u0190nbs.jpg_x000D_
125	0	0.0033	0.1965	0.2277	0.4031	0	8.83263	39.3279	117.947	27.6531	http://wx1.sinaimg.cn/orj360/005Jy9EKgy1hrht0y6gvoj30u0190h3m.jpg_x000D_
126	0.3476	0.292	0	0.202	0	0.007	8.95901	65.2671	117.947	27.6531	http://wx1.sinaimg.cn/orj360/005Kd0htgy1hpdxhswn4qj30u015647q.jpg_x000D_
127	0.5062	0.0034	0	0	0.3555	0.0861	8.78883	69.6013	117.921	27.6397	http://wx1.sinaimg.cn/orj360/005KD9Gggy1hsi1zbfh28j31400u0q9j.jpg_x000D_
128	0.2419	0.2565	0	0.0209	0.1586	0.0468	8.9884	76.9392	117.921	27.6397	http://wx1.sinaimg.cn/orj360/005LrmK8gy1hjjcaqxpraj33402c04qt.jpg_x000D_
129	0.2419	0.2565	0	0.0209	0.1586	0.0468	8.9884	76.9392	117.962	27.6453	http://wx1.sinaimg.cn/orj360/005LrmK8gy1hjjcaqxpraj33402c04qt.jpg_x000D_
130	0.2419	0.2565	0	0.0209	0.1586	0.0468	8.9884	76.9392	117.959	27.6446	http://wx1.sinaimg.cn/orj360/005LrmK8gy1hjjcaqxpraj33402c04qt.jpg_x000D_
131	0.1306	0.3025	0	0	0.0783	0	9.14232	74.5631	117.965	27.6723	http://wx1.sinaimg.cn/orj360/005MbIHCly1gq1heauu4mj30a00dwq5f.jpg
132	0	0.3562	0	0	0.0013	0	8.75483	46.2921	117.937	27.6292	http://wx1.sinaimg.cn/orj360/005MOcoRgy1hp6xx604c5j31400u016y.jpg_x000D_
133	0.1635	0.7346	0	0	0	0	9.30939	72.7529	117.937	27.6292	http://wx1.sinaimg.cn/orj360/005MOcoRgy1hp6y77jf09j32c0340kjp.jpg
134	0.378	0.0024	0.2646	0.1237	0.2835	0	9.12736	80.987	114.178	35.8977	http://wx1.sinaimg.cn/orj360/005MVfwogy1gzpbt9l1dnj3046046dfr.jpg
135	0.3107	0.6326	0	0.0073	0.0029	0.0423	8.17653	84.7432	117.947	27.6531	http://wx1.sinaimg.cn/orj360/005NcAjkgy1hpxilwhlpgj62d035c7wk02.jpg_x000D_
136	0.4021	0.3406	0.1673	0.0628	0.0016	0	8.5713	78.3264	117.947	27.6531	http://wx1.sinaimg.cn/orj360/005NcAjkgy1hpxim2ucx6j635c2d04qr02.jpg_x000D_
137	0.1234	0.4734	0.0123	0.3589	0	0	8.94838	53.3514	117.947	27.6531	http://wx1.sinaimg.cn/orj360/005NcAjkgy1hpxiprixn4j62d035c7wk02.jpg_x000D_
138	0.0783	0.722	0	0	0.1989	0	8.85981	63.2246	117.943	27.6497	http://wx1.sinaimg.cn/orj360/005NcAjkgy1hpyp7wzrw1j635c2d0e8502.jpg_x000D_
139	0.0036	0.3523	0	0.018	0.1935	0.365	9.23305	53.3883	114.178	35.8977	http://wx1.sinaimg.cn/orj360/005NcAjkgy1hpyr3swq9vj62d035cnph02.jpg_x000D_
140	0.0036	0.3523	0	0.018	0.1935	0.365	9.23305	53.3883	117.967	27.6454	http://wx1.sinaimg.cn/orj360/005NcAjkgy1hpyr3swq9vj62d035cnph02.jpg_x000D_
141	0.0038	0.438	0	0.0055	0.0392	0	8.01791	68.7371	117.947	27.6531	http://wx1.sinaimg.cn/orj360/005NcAjkly1hq0op3u9zfj62d035c4qs02.jpg
142	0	0.062	0	0.0297	0.4668	0	9.21264	70.9142	117.947	27.6531	http://wx1.sinaimg.cn/orj360/005NcAjkly1hq0opts2rmj62dc35s4qv02.jpg_x000D_
143	0.5012	0.0297	0	0.0068	0.2427	0	8.80052	62.8284	118.03	27.7599	http://wx1.sinaimg.cn/orj360/005OyJEcgy1hsk54j12i1j32c03407wi.jpg_x000D_
144	0.5106	0	0.0012	0.3155	0.0022	0	8.46109	60.2654	118.03	27.7599	http://wx1.sinaimg.cn/orj360/005OyJEcgy1hsk54kegv7j32c03401ky.jpg_x000D_
145	0.4881	0	0	0.4449	0	0	9.07027	66.0766	118.03	27.7599	http://wx1.sinaimg.cn/orj360/005OyJEcgy1hsk55cpcv2j32c03401l0.jpg_x000D_
146	0.1483	0.361	0	0.0879	0.0041	0.0453	9.33859	61.2312	118.03	27.7599	http://wx1.sinaimg.cn/orj360/005PAGayly1hskyai6u5ej32o03k07wn.jpg_x000D_
147	0.3279	0.3666	0.0726	0.0011	0	0	9.05563	68.3275	118.03	27.7599	http://wx1.sinaimg.cn/orj360/005PAGayly1hskyatmpnzj32o03k0nph.jpg_x000D_
148	0.2534	0.0454	0.3154	0.0163	0	0	8.88036	57.1873	118.03	27.7599	http://wx1.sinaimg.cn/orj360/005PAGayly1hskybhyyjhj32o03k0e84.jpg_x000D_
149	0.0181	0.1796	0.3859	0	0	0	9.11349	54.2714	117.977	27.6827	http://wx1.sinaimg.cn/orj360/005PhubLly1g8dpwluzo1j30en0dddh5.jpg
150	0.2468	0.6219	0.0437	0	0	0.0038	9.25875	69.1913	117.977	27.6827	http://wx1.sinaimg.cn/orj360/005PKLRfgy1hqzmm40z4gj31r0340kjm.jpg_x000D_
151	0	0.325	0.4761	0.0385	0.001	0	9.12023	58.9109	118.03	27.7599	http://wx1.sinaimg.cn/orj360/005PRewHgy1ho33t3k61jj32c0340nph.jpg_x000D_
152	0.0078	0.4228	0.5579	0.0018	0	0	8.96311	56.8782	118.03	27.7599	http://wx1.sinaimg.cn/orj360/005PRewHgy1ho33tcv5eoj32c0340u12.jpg_x000D_
153	0	0.4449	0.4813	0.0111	0.0017	0	9.207	56.8102	118.03	27.7599	http://wx1.sinaimg.cn/orj360/005PRewHgy1ho33trfyphj32c0340e85.jpg_x000D_
154	0.0534	0.3016	0.3673	0	0	0	9.03581	58.6578	118.03	27.7599	http://wx1.sinaimg.cn/orj360/005PRewHgy1ho33wz40myj32c03407wm.jpg
155	0	0.1055	0.8942	0	0	0	8.72574	58.4445	118.03	27.7599	http://wx1.sinaimg.cn/orj360/005PRewHgy1ho33x230ptj32c0340u10.jpg_x000D_
156	0.3218	0	0	0	0.0086	0.0054	9.11002	67.7081	118.03	27.7599	http://wx1.sinaimg.cn/orj360/005Qm8SVgy1hsiy2abjjwj32io1w07wi.jpg_x000D_
157	0.2695	0.0254	0.3901	0	0	0	9.02471	64.9269	117.937	27.6292	http://wx1.sinaimg.cn/orj360/005R6J5dgy1hrt2e8nbx8j33402c07wj.jpg_x000D_
158	0.2731	0.0203	0.3554	0.0619	0.0102	0	9.1302	63.5615	117.937	27.6292	http://wx1.sinaimg.cn/orj360/005R6J5dgy1hrt2e9qpe2j33402c0x6r.jpg_x000D_
159	0.132	0.0144	0.4511	0.0134	0.001	0	8.95502	59.1771	117.937	27.6292	http://wx1.sinaimg.cn/orj360/005R6J5dgy1hrt2ear6ghj33402c07wj.jpg_x000D_
160	0.0644	0.588	0	0.2579	0.0473	0	9.24452	56.163	117.924	27.6516	http://wx1.sinaimg.cn/orj360/005RG9Ylly1hpmtkz1ci8j31be0zkdwt.jpg_x000D_
161	0.0015	0.4991	0	0.0013	0	0.0343	9.07104	60.3073	117.947	27.6393	http://wx1.sinaimg.cn/orj360/005SLwIigy1hr7ddbu7zgj31r03404qs.jpg
162	0.3809	0.2129	0.3095	0	0.0013	0	8.83696	60.0213	117.977	27.6827	http://wx1.sinaimg.cn/orj360/005SWL5Ygy1gq2jq9hdpoj31400u0qap.jpg
163	0.2641	0.1038	0.0096	0.007	0	0	8.84685	69.1427	117.937	27.6292	http://wx1.sinaimg.cn/orj360/005TFSWXgy1hq9q1c7z5qj30u014019g.jpg_x000D_
164	0	0	0.1841	0.0406	0.2366	0	9.21588	75.7631	117.961	27.6664	http://wx1.sinaimg.cn/orj360/005tJG4Xgy1hodn8e132vj32002yoe82.jpg
165	0.3522	0.3679	0	0	0.0131	0	8.77349	74.5	117.947	27.6393	http://wx1.sinaimg.cn/orj360/005TWWRWgy1hqhi5mjk6gj30u0140tfo.jpg
166	0.0048	0.1859	0	0	0.4179	0	8.49587	58.9147	117.947	27.6393	http://wx1.sinaimg.cn/orj360/005UguNVgy1hrgnnbrzfhj32c03407wj.jpg_x000D_
167	0	0.0226	0.0018	0.0307	0.0339	0.0445	9.10232	51.3178	117.937	27.6292	http://wx1.sinaimg.cn/orj360/005vbcUlgy1hqsphubo9fj30u0140nf2.jpg_x000D_
168	0	0.0496	0	0	0	0	8.93501	47.7325	117.937	27.6292	http://wx1.sinaimg.cn/orj360/005vbcUlgy1hqsphv7aosj30u0140tnm.jpg_x000D_
169	0.5818	0.0017	0	0.0517	0.0643	0.0231	9.17717	66.7084	117.947	27.6393	http://wx1.sinaimg.cn/orj360/005wAfNHgy1hqaou07xx9j33402c0hdt.jpg
170	0.1185	0.0251	0	0	0.0087	0	8.95897	65.7077	117.967	27.6454	http://wx1.sinaimg.cn/orj360/005wdqdegy1hpjgeq5rr3j31400u0gwc.jpg_x000D_
171	0.1185	0.0251	0	0	0.0087	0	8.95897	65.7077	117.921	27.6397	http://wx1.sinaimg.cn/orj360/005wdqdegy1hpjgeq5rr3j31400u0gwc.jpg_x000D_
172	0.1185	0.0251	0	0	0.0087	0	8.95897	65.7077	117.944	27.6407	http://wx1.sinaimg.cn/orj360/005wdqdegy1hpjgeq5rr3j31400u0gwc.jpg_x000D_
173	0.1185	0.0251	0	0	0.0087	0	8.95897	65.7077	117.944	27.6474	http://wx1.sinaimg.cn/orj360/005wdqdegy1hpjgeq5rr3j31400u0gwc.jpg_x000D_
174	0.3322	0.1239	0.4745	0	0.0056	0	9.1031	68.2228	117.967	27.6454	http://wx1.sinaimg.cn/orj360/005wdqdegy1hpjgevj1lhj30u0140agf.jpg_x000D_
175	0.3322	0.1239	0.4745	0	0.0056	0	9.1031	68.2228	117.921	27.6397	http://wx1.sinaimg.cn/orj360/005wdqdegy1hpjgevj1lhj30u0140agf.jpg_x000D_
176	0.3322	0.1239	0.4745	0	0.0056	0	9.1031	68.2228	117.944	27.6407	http://wx1.sinaimg.cn/orj360/005wdqdegy1hpjgevj1lhj30u0140agf.jpg_x000D_
177	0.3322	0.1239	0.4745	0	0.0056	0	9.1031	68.2228	117.944	27.6474	http://wx1.sinaimg.cn/orj360/005wdqdegy1hpjgevj1lhj30u0140agf.jpg_x000D_
178	0	0.4547	0	0.1986	0	0	9.1361	52.1719	117.967	27.6454	http://wx1.sinaimg.cn/orj360/005wdqdegy1hpjgexl8jmj31400u01co.jpg_x000D_
179	0	0.4547	0	0.1986	0	0	9.1361	52.1719	117.921	27.6397	http://wx1.sinaimg.cn/orj360/005wdqdegy1hpjgexl8jmj31400u01co.jpg_x000D_
180	0	0.4547	0	0.1986	0	0	9.1361	52.1719	117.944	27.6407	http://wx1.sinaimg.cn/orj360/005wdqdegy1hpjgexl8jmj31400u01co.jpg_x000D_
181	0	0.4547	0	0.1986	0	0	9.1361	52.1719	117.944	27.6474	http://wx1.sinaimg.cn/orj360/005wdqdegy1hpjgexl8jmj31400u01co.jpg_x000D_
182	0	0.5909	0.0262	0.0157	0.1212	0.218	8.51125	39.4718	118.03	27.7599	http://wx1.sinaimg.cn/orj360/005wFBcTly1hs44oi2a0aj32o0200qv8.jpg_x000D_
183	0.0214	0.0029	0	0	0.6945	0.1366	9.12642	55.2476	118.027	27.7599	http://wx1.sinaimg.cn/orj360/005XGQr3gy1h4r1hzceyqj330g29ckjn.jpg_x000D_
184	0.0548	0.0612	0	0.2015	0.0859	0.014	9.03592	45.217	117.947	27.6531	http://wx1.sinaimg.cn/orj360/005xuZacgy1hs7n3iuklaj30u0140tkq.jpg_x000D_
185	0.2231	0.037	0.451	0.0017	0.0661	0	9.06555	60.5149	117.921	27.6397	http://wx1.sinaimg.cn/orj360/005Y0seFly1hq79z3uyszj31fw3344qq.jpg_x000D_
186	0.2231	0.037	0.451	0.0017	0.0661	0	9.06555	60.5149	117.944	27.6474	http://wx1.sinaimg.cn/orj360/005Y0seFly1hq79z3uyszj31fw3344qq.jpg_x000D_
187	0.2518	0.3331	0	0.0244	0.1641	0.0954	9.35705	68.2097	117.921	27.6397	http://wx1.sinaimg.cn/orj360/005Y0seFly1hq79z9rqq0j33341fwu0y.jpg_x000D_
188	0.2518	0.3331	0	0.0244	0.1641	0.0954	9.35705	68.2097	117.944	27.6474	http://wx1.sinaimg.cn/orj360/005Y0seFly1hq79z9rqq0j33341fwu0y.jpg_x000D_
189	0.1646	0.4739	0.2262	0.0166	0	0	8.62565	82.6911	118.03	27.7599	http://wx1.sinaimg.cn/orj360/005YcYUBly1hdffwupb8sj337k2511l3.jpg_x000D_
190	0.0106	0.5722	0.2597	0.0825	0	0	9.12919	52.4724	118.03	27.7599	http://wx1.sinaimg.cn/orj360/005YcYUBly1hdffxn0vh7j337k251u14.jpg_x000D_
191	0.0139	0.5694	0.3899	0	0.0025	0	9.16205	52.8872	118.03	27.7599	http://wx1.sinaimg.cn/orj360/005YcYUBly1hdffy2m9c8j337k2514qu.jpg_x000D_
192	0.3122	0.2459	0.0018	0.0147	0.0668	0	8.59637	53.1369	117.921	27.6397	http://wx1.sinaimg.cn/orj360/005ynSlily1hreju0ja45j30wi0iawgk.jpg_x000D_
193	0	0.4456	0	0.0171	0.0592	0	9.26795	56.0847	117.958	27.671	http://wx1.sinaimg.cn/orj360/005yqPzKgy1hrmqp6n3ycj30u0140kfn.jpg
194	0.0851	0.7367	0	0.001	0.0865	0.0228	8.97357	59.5711	117.947	27.6531	http://wx1.sinaimg.cn/orj360/005zaFAmgy1hqi8itg5chj374w5cox74.jpg_x000D_
195	0.4045	0.2136	0.1843	0	0	0	9.18592	65.0872	117.947	27.6531	http://wx1.sinaimg.cn/orj360/005zaFAmgy1hqi8j6ikmtj374w5co4qz.jpg_x000D_
196	0.1205	0.0046	0.002	0	0.0015	0	8.75936	48.852	117.947	27.6531	http://wx1.sinaimg.cn/orj360/005zaFAmgy1hqi8jc4el5j35co74we8e.jpg
197	0.02	0.8027	0.111	0	0.0213	0	9.37654	66.1959	117.921	27.6397	http://wx1.sinaimg.cn/orj360/005zOE7wgy1ge8ecamh6hj30j606f41e.jpg
198	0.02	0.8027	0.111	0	0.0213	0	9.37654	66.1959	118.021	27.7621	http://wx1.sinaimg.cn/orj360/005zOE7wgy1ge8ecamh6hj30j606f41e.jpg
199	0.3496	0	0	0	0.5008	0.1479	7.44118	45.6282	118.03	27.7599	http://wx1.sinaimg.cn/orj360/005zwnnSly1hsl9cz5yvyj32001hsb29.jpg_x000D_
200	0.3641	0.0192	0.1179	0.3736	0.0419	0.0022	7.89066	99.1283	118.03	27.7599	http://wx1.sinaimg.cn/orj360/005zwnnSly1hsl9cztd16j31hs2007wh.jpg_x000D_
201	0.3316	0.1067	0	0.4453	0.0634	0	7.56915	97.1686	118.03	27.7599	http://wx1.sinaimg.cn/orj360/005zwnnSly1hsl9d2jadwj32001hsb29.jpg
202	0.685	0.1452	0	0.0228	0.1358	0.0086	8.91275	65.8302	117.945	27.6523	http://wx1.sinaimg.cn/orj360/0061QWnXgy1h5vy60p48sj30u014079e.jpg
203	0	0.725	0.0061	0.0798	0.0971	0.0013	7.85627	32.4467	117.946	27.6519	http://wx1.sinaimg.cn/orj360/0061uA7ygy1g9mlipynrxj30u01hcwsa.jpg
204	0.0227	0.5255	0	0	0.0179	0	9.05729	66.8681	117.962	27.6453	http://wx1.sinaimg.cn/orj360/006217Qcgy1hq2u02xixxj31hc0u0wpc.jpg_x000D_
205	0.4436	0.0283	0	0	0.4703	0	8.74326	74.1208	117.921	27.6397	http://wx1.sinaimg.cn/orj360/00628GLmgy1hsl85pvqu9j32dc35se82.jpg_x000D_
206	0.4436	0.0283	0	0	0.4703	0	8.74326	74.1208	117.944	27.6474	http://wx1.sinaimg.cn/orj360/00628GLmgy1hsl85pvqu9j32dc35se82.jpg_x000D_
207	0.5527	0.3255	0	0	0.0254	0.0451	8.88592	63.4881	118.03	27.7599	http://wx1.sinaimg.cn/orj360/0062bSQ9ly1hsaymwlf81j32c0340npg.jpg_x000D_
208	0	0.7908	0.0532	0.081	0.0169	0.0543	9.09972	47.5097	118.03	27.7599	http://wx1.sinaimg.cn/orj360/0062bSQ9ly1hsayndmwwxj33402c01l2.jpg_x000D_
209	0.513	0	0.0602	0.0011	0.0122	0.0022	8.63921	57.5751	118.03	27.7599	http://wx1.sinaimg.cn/orj360/0062bSQ9ly1hsaynj0puzj33402c0npf.jpg_x000D_
210	0.1311	0.1974	0	0.0129	0.5245	0.0051	9.32037	60.4535	118.041	27.6708	http://wx1.sinaimg.cn/orj360/0062Oi0Egy1fw4psu5xdhj30qo14rwo6.jpg
211	0.3631	0.3966	0	0	0.2398	0	8.7739	63.051	117.947	27.6393	http://wx1.sinaimg.cn/orj360/0062r99cly1hrdkql2bk6j33b04eox6r.jpg_x000D_
212	0.0476	0.6408	0.039	0.145	0.0196	0	9.11364	59.2105	117.942	27.6904	http://wx1.sinaimg.cn/orj360/0063XEmEly1hpjiju7g41j332m2axb2e.jpg_x000D_
213	0.2734	0.144	0.2598	0	0	0	8.69165	67.9013	117.942	27.6904	http://wx1.sinaimg.cn/orj360/0063XEmEly1hpjik1jbigj32002yo4qt.jpg_x000D_
214	0	0	0.0023	0.0053	0.5087	0	7.17817	45.026	117.946	27.6519	http://wx1.sinaimg.cn/orj360/00642xcGgy1hig52zgjhnj32c0340b2b.jpg_x000D_
215	0	0	0.879	0	0	0	8.44412	37.6794	117.946	27.6519	http://wx1.sinaimg.cn/orj360/00642xcGgy1hig538m3zlj32c0340hdu.jpg_x000D_
216	0	0.5768	0.1725	0.0249	0.0551	0.087	7.30601	41.236	117.946	27.6519	http://wx1.sinaimg.cn/orj360/00642xcGgy1hig56bbrvgj32c03401ky.jpg_x000D_
217	0.0012	0.3433	0.169	0.0073	0	0.0543	9.22372	53.7594	117.947	27.6531	http://wx1.sinaimg.cn/orj360/0064CSklgy1hptkwjpxe7j30u01401el.jpg_x000D_
218	0	0.0026	0	0.0446	0.8898	0	8.75809	43.5334	117.947	27.6531	http://wx1.sinaimg.cn/orj360/0064CSklgy1hptkwkdg5jj31400u0tjl.jpg
219	0.3215	0.309	0	0	0.3684	0	9.22577	72.966	117.943	27.6497	http://wx1.sinaimg.cn/orj360/0064t5f3gy1hox0xywu18j31400u011z.jpg
220	0.1038	0.4026	0	0.209	0.0326	0	9.2855	59.1422	117.947	27.6531	http://wx1.sinaimg.cn/orj360/0064t5f3gy1hox38cetg6j30u0140ww4.jpg_x000D_
221	0.4045	0.1763	0	0.0013	0.0015	0	9.09903	69.6412	117.947	27.6531	http://wx1.sinaimg.cn/orj360/0064t5f3gy1hox38d7df9j31400u0agb.jpg_x000D_
222	0.4436	0.172	0.0165	0.0645	0	0.0035	9.05061	72.3756	117.947	27.6531	http://wx1.sinaimg.cn/orj360/0064t5f3gy1hox38f2djdj31400u0gs8.jpg_x000D_
223	0.2618	0.3555	0	0.0131	0.0379	0.0016	8.83773	76.6259	117.947	27.6531	http://wx1.sinaimg.cn/orj360/0064t5f3gy1hox38gv2suj31400u0wq6.jpg_x000D_
224	0.7956	0.1004	0	0.0122	0.0687	0	9.02123	74.8326	117.977	27.6827	http://wx1.sinaimg.cn/orj360/0066Xqwlgy1hbmpyh324wj30hs0c1jt4.jpg_x000D_
225	0.1396	0.27	0	0	0.3471	0	9.31473	63.759	117.967	27.6454	http://wx1.sinaimg.cn/orj360/0066Xqwlgy1hlf95mufqoj30u0190dvw.jpg_x000D_
226	0.3668	0.1218	0	0	0.5036	0	9.23035	76.0401	117.942	27.6904	http://wx1.sinaimg.cn/orj360/0066Xqwlgy1ho93ie171vj30u00k00x8.jpg_x000D_
227	0.3527	0	0	0	0.645	0	7.38844	71.0556	117.942	27.6904	http://wx1.sinaimg.cn/orj360/0066Xqwlgy1ho93igvg5bj30u00jvabw.jpg
228	0.4107	0.1513	0	0	0.0025	0	9.04567	54.5957	117.937	27.6292	http://wx1.sinaimg.cn/orj360/0066Xqwlgy1hpaar9w98ij30x20kzwhz.jpg_x000D_
229	0.0127	0.7037	0	0.0093	0.0016	0	9.00735	44.9121	117.937	27.6292	http://wx1.sinaimg.cn/orj360/0066Xqwlgy1hpapmgltfej30x20l0wkf.jpg_x000D_
230	0.0738	0.5716	0	0	0.0175	0	9.13314	56.6565	117.937	27.6292	http://wx1.sinaimg.cn/orj360/0066Xqwlgy1hpapmij5doj30x20kj43x.jpg_x000D_
231	0.282	0.1155	0.0065	0.0232	0.2498	0.0062	9.16494	52.915	117.977	27.6827	http://wx1.sinaimg.cn/orj360/0066Xqwlgy1hq7k54xp26j30m80fgae1.jpg
232	0.282	0.1155	0.0065	0.0232	0.2498	0.0062	9.16494	52.915	117.958	27.6401	http://wx1.sinaimg.cn/orj360/0066Xqwlgy1hq7k54xp26j30m80fgae1.jpg
233	0.0086	0.4425	0	0	0.3251	0.0278	9.06751	48.3796	117.977	27.6827	http://wx1.sinaimg.cn/orj360/0066Xqwlgy1hq7kbknwu6j30u011rqas.jpg_x000D_
234	0.0086	0.4425	0	0	0.3251	0.0278	9.06751	48.3796	117.958	27.6401	http://wx1.sinaimg.cn/orj360/0066Xqwlgy1hq7kbknwu6j30u011rqas.jpg_x000D_
235	0.8535	0.0357	0.0024	0	0	0	8.95899	64.7219	117.977	27.6827	http://wx1.sinaimg.cn/orj360/0066Xqwlgy1hq7kbn7axrj30x20o5ab8.jpg_x000D_
236	0.8535	0.0357	0.0024	0	0	0	8.95899	64.7219	117.958	27.6401	http://wx1.sinaimg.cn/orj360/0066Xqwlgy1hq7kbn7axrj30x20o5ab8.jpg_x000D_
237	0.0715	0.3352	0.0115	0.0439	0.0354	0	9.1598	68.1108	117.937	27.6292	http://wx1.sinaimg.cn/orj360/0066Xqwlgy1hq7msrlwblj30hs0bx768.jpg_x000D_
238	0.2882	0	0.5388	0	0.0064	0	9.32012	77.1219	117.937	27.6292	http://wx1.sinaimg.cn/orj360/0066Xqwlgy1hq7mstyyunj30u00hs40c.jpg
239	0.218	0.2952	0.0059	0	0.0053	0	9.27193	71.7306	117.942	27.6904	http://wx1.sinaimg.cn/orj360/0066Xqwlgy1hr51qbuk5jj30qo0g6ad3.jpg_x000D_
240	0.0201	0.3867	0.004	0.1381	0	0	9.4092	64.576	117.942	27.6904	http://wx1.sinaimg.cn/orj360/0066Xqwlgy1hr51qf380wj30go0b50uk.jpg_x000D_
241	0.6317	0.1119	0.1766	0.0195	0.004	0	9.27553	66.4575	117.942	27.6904	http://wx1.sinaimg.cn/orj360/0066Xqwlgy1hr51qff4fjj30go0b10t9.jpg
242	0.1211	0.0489	0	0.0814	0.0018	0.0036	9.10128	69.1665	117.958	27.671	http://wx1.sinaimg.cn/orj360/0066Xqwlgy1hrl6m5j04dj30hs0a0402.jpg_x000D_
243	0.1211	0.0489	0	0.0814	0.0018	0.0036	9.10128	69.1665	117.942	27.6904	http://wx1.sinaimg.cn/orj360/0066Xqwlgy1hrl6m5j04dj30hs0a0402.jpg_x000D_
244	0.1211	0.0489	0	0.0814	0.0018	0.0036	9.10128	69.1665	118.041	27.6708	http://wx1.sinaimg.cn/orj360/0066Xqwlgy1hrl6m5j04dj30hs0a0402.jpg_x000D_
245	0.02	0.0068	0	0	0.7521	0.2008	9.26315	62.7403	117.958	27.671	http://wx1.sinaimg.cn/orj360/0066Xqwlgy1hrl6m6d8nij30hs0a0gn5.jpg_x000D_
246	0.02	0.0068	0	0	0.7521	0.2008	9.26315	62.7403	117.942	27.6904	http://wx1.sinaimg.cn/orj360/0066Xqwlgy1hrl6m6d8nij30hs0a0gn5.jpg_x000D_
247	0.02	0.0068	0	0	0.7521	0.2008	9.26315	62.7403	118.041	27.6708	http://wx1.sinaimg.cn/orj360/0066Xqwlgy1hrl6m6d8nij30hs0a0gn5.jpg_x000D_
248	0.005	0.4122	0	0.2319	0.007	0.1177	9.06604	48.6445	117.958	27.671	http://wx1.sinaimg.cn/orj360/0066Xqwlgy1hrl6m70j3kj30u013z7if.jpg_x000D_
249	0.005	0.4122	0	0.2319	0.007	0.1177	9.06604	48.6445	117.942	27.6904	http://wx1.sinaimg.cn/orj360/0066Xqwlgy1hrl6m70j3kj30u013z7if.jpg_x000D_
250	0.005	0.4122	0	0.2319	0.007	0.1177	9.06604	48.6445	118.041	27.6708	http://wx1.sinaimg.cn/orj360/0066Xqwlgy1hrl6m70j3kj30u013z7if.jpg_x000D_
251	0.2603	0.009	0	0.1372	0.5895	0	9.34187	76.5362	117.958	27.671	http://wx1.sinaimg.cn/orj360/0066Xqwlgy1hrl6m7nke1j30hs0a0wg3.jpg_x000D_
252	0.2603	0.009	0	0.1372	0.5895	0	9.34187	76.5362	117.942	27.6904	http://wx1.sinaimg.cn/orj360/0066Xqwlgy1hrl6m7nke1j30hs0a0wg3.jpg_x000D_
253	0.2603	0.009	0	0.1372	0.5895	0	9.34187	76.5362	118.041	27.6708	http://wx1.sinaimg.cn/orj360/0066Xqwlgy1hrl6m7nke1j30hs0a0wg3.jpg_x000D_
254	0.1841	0.02	0.3417	0.068	0	0	9.30101	74.421	117.947	27.6531	http://wx1.sinaimg.cn/orj360/0066Xqwlgy1hrl77brgblj30x20i9gno.jpg_x000D_
255	0.1841	0.02	0.3417	0.068	0	0	9.30101	74.421	117.967	27.6454	http://wx1.sinaimg.cn/orj360/0066Xqwlgy1hrl77brgblj30x20i9gno.jpg_x000D_
256	0.1841	0.02	0.3417	0.068	0	0	9.30101	74.421	117.921	27.6397	http://wx1.sinaimg.cn/orj360/0066Xqwlgy1hrl77brgblj30x20i9gno.jpg_x000D_
257	0.1841	0.02	0.3417	0.068	0	0	9.30101	74.421	117.977	27.6827	http://wx1.sinaimg.cn/orj360/0066Xqwlgy1hrl77brgblj30x20i9gno.jpg_x000D_
258	0.1841	0.02	0.3417	0.068	0	0	9.30101	74.421	117.944	27.6407	http://wx1.sinaimg.cn/orj360/0066Xqwlgy1hrl77brgblj30x20i9gno.jpg_x000D_
259	0.1841	0.02	0.3417	0.068	0	0	9.30101	74.421	117.986	27.6848	http://wx1.sinaimg.cn/orj360/0066Xqwlgy1hrl77brgblj30x20i9gno.jpg_x000D_
260	0.0149	0.0228	0	0	0.9035	0	9.21633	82.7587	117.947	27.6531	http://wx1.sinaimg.cn/orj360/0066Xqwlgy1hrl77d9alej30x20ne421.jpg_x000D_
261	0.0149	0.0228	0	0	0.9035	0	9.21633	82.7587	117.967	27.6454	http://wx1.sinaimg.cn/orj360/0066Xqwlgy1hrl77d9alej30x20ne421.jpg_x000D_
262	0.0149	0.0228	0	0	0.9035	0	9.21633	82.7587	117.921	27.6397	http://wx1.sinaimg.cn/orj360/0066Xqwlgy1hrl77d9alej30x20ne421.jpg_x000D_
263	0.0149	0.0228	0	0	0.9035	0	9.21633	82.7587	117.977	27.6827	http://wx1.sinaimg.cn/orj360/0066Xqwlgy1hrl77d9alej30x20ne421.jpg_x000D_
264	0.0149	0.0228	0	0	0.9035	0	9.21633	82.7587	117.944	27.6407	http://wx1.sinaimg.cn/orj360/0066Xqwlgy1hrl77d9alej30x20ne421.jpg_x000D_
265	0.0149	0.0228	0	0	0.9035	0	9.21633	82.7587	117.986	27.6848	http://wx1.sinaimg.cn/orj360/0066Xqwlgy1hrl77d9alej30x20ne421.jpg_x000D_
266	0.0067	0.015	0	0	0.7648	0	9.18708	53.6108	117.937	27.6292	http://wx1.sinaimg.cn/orj360/0066Xqwlgy1hrqwuhjmgoj30u011nwqd.jpg_x000D_
267	0.0199	0	0	0.0472	0.6561	0	9.27903	56.8055	117.937	27.6292	http://wx1.sinaimg.cn/orj360/0066Xqwlgy1hrqwuivzyzj30u01234az.jpg_x000D_
268	0.5198	0.0011	0	0	0.4048	0.0743	6.98984	65.8707	118.03	27.7599	http://wx1.sinaimg.cn/orj360/0066ZEqmgy1hseh00cf2zj30u01hc46e.jpg_x000D_
269	0	0.7416	0	0	0.2093	0	9.27064	54.2026	118.03	27.7599	http://wx1.sinaimg.cn/orj360/00671nb1gy1hiv88cdmohj31o0280x6q.jpg_x000D_
270	0.0736	0.6967	0.0781	0.0208	0.0386	0.0011	9.18017	61.4743	118.03	27.7599	http://wx1.sinaimg.cn/orj360/00671nb1gy1hiv89044enj335s2dc7wm.jpg
271	0.1705	0.0012	0	0	0.0012	0.0058	9.1094	63.4434	117.965	27.6815	http://wx1.sinaimg.cn/orj360/00676pRzgy3gaox2l5fanj30qo0zkhb7.jpg
272	0.409	0.1327	0	0	0.3488	0	8.62008	79.357	117.946	27.6519	http://wx1.sinaimg.cn/orj360/0067inPggy1hqcdq8jbpsj335s2dc4qq.jpg_x000D_
273	0.351	0.3341	0	0	0.0172	0.0616	9.28129	80.3132	118.03	27.7599	http://wx1.sinaimg.cn/orj360/0067Jap5ly1hsk66yhyhkj31hc0u0du6.jpg_x000D_
274	0.3724	0.155	0.4495	0.0542	0.0029	0	9.02351	87.7441	117.937	27.6292	http://wx1.sinaimg.cn/orj360/0067udCcly1hc1v1swnq7j30u00k0ac5.jpg
275	0	0.0027	0	0.0764	0.4324	0	9.49476	67.6412	117.962	27.6453	http://wx1.sinaimg.cn/orj360/00688yskgy1hplo55phl3j30u0140x40.jpg_x000D_
276	0.302	0.1833	0	0	0.0253	0	9.29868	63.2631	117.962	27.6453	http://wx1.sinaimg.cn/orj360/00688yskgy1hplo83iyi0j30u0140wuh.jpg
277	0.2834	0.1913	0	0	0.4569	0	7.85339	32.539	117.959	27.6446	http://wx1.sinaimg.cn/orj360/0068nsafly1grlokeah4tj30j60ee0ue.jpg
278	0.4677	0.1915	0.2505	0.0012	0.0011	0	9.01176	63.6307	117.937	27.6292	http://wx1.sinaimg.cn/orj360/0068zWFxly1hpdtf94hjhj32tc240qv6.jpg
279	0.4197	0.4374	0	0.0554	0.0216	0	8.70685	78.08	117.959	27.6446	http://wx1.sinaimg.cn/orj360/0069jZGOgy1hlfmfialbej31lc3k0qv7.jpg_x000D_
280	0	0.2396	0	0.1354	0.2663	0.0973	9.35863	61.3425	117.977	27.6827	http://wx1.sinaimg.cn/orj360/0069RexXgy1gv87j7a2y0j60je0cwgo702.jpg
281	0.5158	0.2604	0.0516	0.0179	0.0098	0.0053	8.96828	91.9063	117.962	27.6453	http://wx1.sinaimg.cn/orj360/006agUrogy1hra2ippdkkj33282ao4qq.jpg_x000D_
282	0.5761	0.2855	0.0346	0.0057	0	0	8.09413	57.3756	117.962	27.6453	http://wx1.sinaimg.cn/orj360/006agUrogy1hra2iql4hxj33282aoqv5.jpg_x000D_
283	0.4287	0.3115	0.0948	0.0961	0.0228	0.0353	4.83076	39.9658	117.962	27.6453	http://wx1.sinaimg.cn/orj360/006agUrogy1hra2it704qj33282aoe81.jpg
284	0.2666	0.0163	0	0	0	0	9.32636	78.337	117.947	27.6531	http://wx1.sinaimg.cn/orj360/006agUrogy1hrbrhos5umj33282aox6q.jpg_x000D_
285	0	0.4662	0.1653	0.0176	0	0	9.00763	62.8446	117.924	27.6516	http://wx1.sinaimg.cn/orj360/006aHRuRgy1hhun2ffk8fj31r03401l1.jpg_x000D_
286	0	0.3057	0.0023	0.3657	0.2853	0.0049	8.92415	66.7212	117.924	27.6516	http://wx1.sinaimg.cn/orj360/006aHRuRgy1hhun2jywb2j33401r0npe.jpg_x000D_
287	0.4506	0	0.6068	0.0709	0.0011	0	8.46579	45.2393	118.03	27.7599	http://wx1.sinaimg.cn/orj360/006aRXVegy1hs50pe0lj7j30u0140dp0.jpg_x000D_
288	0.4065	0.0163	0	0.4326	0.0487	0.001	8.81824	47.9034	118.03	27.7599	http://wx1.sinaimg.cn/orj360/006aRXVegy1hs50phhtlmj30u01hcndl.jpg_x000D_
289	0.2672	0.1207	0	0.0128	0.0436	0.1352	8.58413	80.6069	117.856	27.8743	http://wx1.sinaimg.cn/orj360/006AtR0Sgy1gt7g50qmylj31dp1mg1kx.jpg
290	0.0833	0.2373	0	0	0.0014	0	9.04887	59.8179	117.962	27.6453	http://wx1.sinaimg.cn/orj360/006awkS8gy1hqfbaoxoikj33342bce83.jpg
291	0.2334	0.1956	0	0	0.0355	0.263	9.11652	66.0564	117.947	27.6393	http://wx1.sinaimg.cn/orj360/006B0diygy1hrle4e5i1oj30u01407cr.jpg
292	0.3227	0.0424	0.1247	0.2103	0	0	9.28934	63.6791	118.03	27.7599	http://wx1.sinaimg.cn/orj360/006b8G1hly1hs8rducng8j33b04eoe85.jpg_x000D_
293	0.4138	0.1284	0.3047	0.0871	0	0	9.20264	69.0423	118.03	27.7599	http://wx1.sinaimg.cn/orj360/006b8G1hly1hs8re05dfsj33wy2xq7wl.jpg_x000D_
294	0.3737	0.4983	0	0	0	0	8.76459	69.6828	117.965	27.6815	http://wx1.sinaimg.cn/orj360/006bkUUoly1hkp0tm1m4aj32dc35su0z.jpg_x000D_
295	0.3868	0.2977	0	0.2287	0	0	8.42352	83.2079	117.965	27.6815	http://wx1.sinaimg.cn/orj360/006bkUUoly1hkp0tphpkyj32dc35s1kz.jpg_x000D_
296	0.3861	0.3858	0	0	0.0376	0.0659	8.75433	81.183	117.965	27.6815	http://wx1.sinaimg.cn/orj360/006bkUUoly1hkp0u3b1zkj32dc35skjn.jpg
297	0.1141	0.1807	0.0118	0	0.5977	0.0678	9.37539	73.2524	117.962	27.6453	http://wx1.sinaimg.cn/orj360/006Bri0jgy1hitoy9dmb5j31021hc1kx.jpg_x000D_
298	0.1141	0.1807	0.0118	0	0.5977	0.0678	9.37539	73.2524	117.947	27.6531	http://wx1.sinaimg.cn/orj360/006Bri0jgy1hitoy9dmb5j31021hc1kx.jpg_x000D_
299	0.1141	0.1807	0.0118	0	0.5977	0.0678	9.37539	73.2524	117.921	27.6397	http://wx1.sinaimg.cn/orj360/006Bri0jgy1hitoy9dmb5j31021hc1kx.jpg_x000D_
300	0.414	0.1604	0.1412	0.025	0.1908	0.0208	8.97601	74.8106	117.962	27.6453	http://wx1.sinaimg.cn/orj360/006Bri0jgy1hitoybb92hj30u0140dsu.jpg
301	0.414	0.1604	0.1412	0.025	0.1908	0.0208	8.97601	74.8106	117.947	27.6531	http://wx1.sinaimg.cn/orj360/006Bri0jgy1hitoybb92hj30u0140dsu.jpg
302	0.414	0.1604	0.1412	0.025	0.1908	0.0208	8.97601	74.8106	117.921	27.6397	http://wx1.sinaimg.cn/orj360/006Bri0jgy1hitoybb92hj30u0140dsu.jpg
303	0.01	0.0091	0.0188	0	0.3893	0	9.10812	55.9315	117.962	27.6453	http://wx1.sinaimg.cn/orj360/006Bri0jgy1hitoyrfhe1j30u0140n9i.jpg_x000D_
304	0.01	0.0091	0.0188	0	0.3893	0	9.10812	55.9315	117.947	27.6531	http://wx1.sinaimg.cn/orj360/006Bri0jgy1hitoyrfhe1j30u0140n9i.jpg_x000D_
305	0.01	0.0091	0.0188	0	0.3893	0	9.10812	55.9315	117.921	27.6397	http://wx1.sinaimg.cn/orj360/006Bri0jgy1hitoyrfhe1j30u0140n9i.jpg_x000D_
306	0.0357	0.3522	0.4468	0	0	0	9.41948	81.1353	118.03	27.7599	http://wx1.sinaimg.cn/orj360/006BRV4ggy1hoad0fpjdfj30u01hcn86.jpg_x000D_
307	0	0.4013	0.5513	0	0.0035	0	9.28517	68.1718	118.03	27.7599	http://wx1.sinaimg.cn/orj360/006BRV4ggy1hoad0g4bhxj30u01hch0n.jpg_x000D_
308	0.0035	0.1722	0.631	0	0.0163	0	9.14433	63.3401	118.03	27.7599	http://wx1.sinaimg.cn/orj360/006BRV4ggy1hoad0iqh3tj30u01hch6r.jpg_x000D_
309	0.0047	0.3074	0.75	0.0048	0.0028	0	9.32506	75.9674	118.03	27.7599	http://wx1.sinaimg.cn/orj360/006BRV4ggy1hoad0j7gogj30u01hch0g.jpg_x000D_
310	0.1006	0.1125	0.011	0.1694	0.0072	0	8.85662	79.5719	117.924	27.6516	http://wx1.sinaimg.cn/orj360/006Bxherly1h9sk82owfrj30p00antbi.jpg
311	0	0.6597	0	0.0065	0.0031	0.0185	8.76246	37.3882	117.921	27.6397	http://wx1.sinaimg.cn/orj360/006bXIlWly1hptcmvj8zxj335s2dc4qw.jpg_x000D_
312	0	0.6597	0	0.0065	0.0031	0.0185	8.76246	37.3882	117.955	27.6717	http://wx1.sinaimg.cn/orj360/006bXIlWly1hptcmvj8zxj335s2dc4qw.jpg_x000D_
313	0.2093	0.3478	0.0356	0	0.3155	0	8.69577	49.0948	114.178	35.8977	http://wx1.sinaimg.cn/orj360/006BZsluly1hb7a8w1c4dj31400u0axc.jpg
314	0.047	0.5909	0.283	0	0	0	9.0923	49.7942	118.03	27.7599	http://wx1.sinaimg.cn/orj360/006c3mOfgy1hrsdeskyvej32802yohdy.jpg_x000D_
315	0.0355	0.6136	0.2937	0	0	0	9.08778	54.9007	118.03	27.7599	http://wx1.sinaimg.cn/orj360/006c3mOfgy1hrsdf7y0nnj32802yo1l2.jpg_x000D_
316	0.7966	0.1167	0	0	0.079	0	8.92271	66.1884	117.986	27.6423	http://wx1.sinaimg.cn/orj360/006C4XXOly1hq2p80yq0bj31400u042j.jpg_x000D_
317	0.797	0.1141	0	0	0.0805	0	8.7323	58.05	117.986	27.6423	http://wx1.sinaimg.cn/orj360/006C4XXOly1hq2p9vbv9cj31400u0jvx.jpg_x000D_
318	0.1248	0	0	0	0.5252	0.2614	9.2555	65.445	118.03	27.7599	http://wx1.sinaimg.cn/orj360/006CFMmnly1hs02tayki1j31400u0ndw.jpg_x000D_
319	0.6097	0.2311	0.0042	0	0.003	0.0014	8.05011	71.6373	117.947	27.6531	http://wx1.sinaimg.cn/orj360/006CQ5iOgy1hriz1uea85j32c03404qs.jpg_x000D_
320	0	0.1424	0	0	0.0093	0	9.16608	48.0182	117.947	27.6531	http://wx1.sinaimg.cn/orj360/006CQ5iOgy1hriz2l89rvj33402c0hdy.jpg
321	0.0485	0.617	0.0493	0	0	0	7.59578	39.4889	117.886	27.8529	http://wx1.sinaimg.cn/orj360/006cxw5Vgy1h1t7agbs6xj318x0u0n2c.jpg
322	0.4239	0.0176	0	0	0.5548	0	7.84221	52.6154	117.947	27.6393	http://wx1.sinaimg.cn/orj360/006cYAD2ly1hryeicyprpj30u0140n27.jpg
323	0.7125	0.167	0	0.0471	0.0159	0	8.60256	67.8463	117.947	27.6393	http://wx1.sinaimg.cn/orj360/006D6TAJgy1hrfq6j4iqej30u00u0n0m.jpg_x000D_
324	0.4131	0.0508	0	0.0048	0.0771	0.0758	9.17473	59.9736	117.947	27.6393	http://wx1.sinaimg.cn/orj360/006D6TAJgy1hrfq6ledjbj30u0140jyx.jpg_x000D_
325	0.0766	0	0.3716	0.1642	0.0067	0	8.30823	38.8037	117.947	27.6393	http://wx1.sinaimg.cn/orj360/006D6TAJgy1hrfq6pxlibj30u00u00vc.jpg
326	0.3146	0.0974	0.4093	0.0813	0.002	0	8.9912	52.752	117.965	27.6815	http://wx1.sinaimg.cn/orj360/006DCcNily1hp3zeqncnkj33402c0qv6.jpg_x000D_
327	0.5903	0.2694	0	0.0147	0.0072	0.006	8.65012	59.7532	117.965	27.6815	http://wx1.sinaimg.cn/orj360/006DCcNily1hp3zevjtwtj33402c0npe.jpg_x000D_
328	0.2591	0.2775	0.0062	0	0.0797	0.0289	9.31497	71.8103	117.965	27.6815	http://wx1.sinaimg.cn/orj360/006DCcNily1hp3zf2s9chj33402c0u10.jpg_x000D_
329	0	0.0116	0	0	0.4863	0.0041	8.92916	76.1791	117.677	27.7458	http://wx1.sinaimg.cn/orj360/006DCYdggy1hq744kr7hpj323u35su0z.jpg_x000D_
330	0.1078	0.0155	0	0.0043	0.6112	0.246	9.03292	61.2744	117.677	27.7458	http://wx1.sinaimg.cn/orj360/006DCYdggy1hq744tvhvaj32402tcnpe.jpg
331	0.2836	0.2526	0	0.0164	0.1882	0.005	9.28946	60.8997	117.947	27.6531	http://wx1.sinaimg.cn/orj360/006dgOFngy1hrmtr98vpmj33b04eo7wn.jpg_x000D_
332	0.2671	0.215	0	0.0433	0.0886	0.0141	9.36806	65.2309	117.947	27.6531	http://wx1.sinaimg.cn/orj360/006dgOFngy1hrmtrc8acej33b04eou10.jpg_x000D_
333	0	0.033	0	0.6162	0.0707	0.0511	9.32098	60.3802	117.947	27.6531	http://wx1.sinaimg.cn/orj360/006dgOFngy1hrmtrfudfpj33b04eox6t.jpg_x000D_
334	0.4413	0.2234	0	0	0	0	8.95258	77.7511	117.947	27.6531	http://wx1.sinaimg.cn/orj360/006dgOFngy1hrmts7mzljj32c0340x6q.jpg_x000D_
335	0.1893	0.0512	0	0	0.6612	0.0472	9.39178	70.7443	117.947	27.6531	http://wx1.sinaimg.cn/orj360/006dGtGygy1hskwyed66lj33402c0x6q.jpg_x000D_
336	0.3429	0.0469	0	0.0876	0.0557	0	9.25122	65.6718	117.947	27.6393	http://wx1.sinaimg.cn/orj360/006Dljv6ly1hsc86civugj32c034b1l0.jpg_x000D_
337	0.4436	0	0	0	0	0	9.09131	62.0037	117.947	27.6393	http://wx1.sinaimg.cn/orj360/006Dljv6ly1hsc86r6faxj33402c0e83.jpg_x000D_
338	0.5931	0.3612	0	0.0296	0	0	8.71506	47.2564	118.03	27.7599	http://wx1.sinaimg.cn/orj360/006dTRacly1hs52829nn3j33402c0u0x.jpg
339	0.1166	0.2746	0.324	0.0684	0.0599	0	9.37309	61.2727	118.03	27.7599	http://wx1.sinaimg.cn/orj360/006dTRacly1hs5285mxy2j33402c0u10.jpg_x000D_
340	0.8307	0.0983	0	0.0252	0.0144	0	8.46482	56.4325	118.03	27.7599	http://wx1.sinaimg.cn/orj360/006dTRacly1hs5287ql22j33402c0e81.jpg_x000D_
341	0.8883	0.0156	0	0.0299	0.0331	0	8.79512	49.7375	118.03	27.7599	http://wx1.sinaimg.cn/orj360/006dTRacly1hs52899sh0j33402c0qtk.jpg_x000D_
342	0	0.5354	0.4591	0	0.0011	0	9.27335	75.5566	118.03	27.7599	http://wx1.sinaimg.cn/orj360/006dVdD1gy1hsio0jdi25j32h94eoqv9.jpg_x000D_
343	0.1074	0	0	0.3492	0	0	8.71592	42.3606	117.937	27.6292	http://wx1.sinaimg.cn/orj360/006EGaURly1hqqzmpxr4mj33402c01l1.jpg_x000D_
344	0.0662	0	0	0.0188	0	0	8.90534	46.4547	117.937	27.6292	http://wx1.sinaimg.cn/orj360/006EGaURly1hqqzrkiiiuj32c0340kjp.jpg_x000D_
345	0.1812	0	0	0	0.0951	0.0045	8.78611	53.4749	117.937	27.6292	http://wx1.sinaimg.cn/orj360/006EGaURly1hqqzs5jrfoj32c03401l0.jpg
346	0.3371	0.0287	0	0.367	0.0053	0.0028	8.82438	57.7951	117.937	27.6292	http://wx1.sinaimg.cn/orj360/006EGaURly1hqqzu4fjnfj32c0340npg.jpg_x000D_
347	0.3621	0	0	0	0.4469	0.186	8.96483	66.9377	118.03	27.7599	http://wx1.sinaimg.cn/orj360/006EiGzHly1hs6aoqz9uvj33402c0hdu.jpg_x000D_
348	0.3028	0.0722	0	0	0.2695	0.312	9.15029	70.5561	118.03	27.7599	http://wx1.sinaimg.cn/orj360/006EiGzHly1hs6aougfauj33402c04qr.jpg_x000D_
349	0.4958	0.1205	0	0.1737	0	0	8.83009	53.2464	118.03	27.7599	http://wx1.sinaimg.cn/orj360/006EiGzHly1hs6apastw4j33402c0b2b.jpg
350	0.4604	0.4443	0	0	0	0	8.61586	78.89	117.947	27.6393	http://wx1.sinaimg.cn/orj360/006eJ93Tgy1hrgjlvaj1sj30u0190dsm.jpg_x000D_
351	0.2513	0	0.287	0	0	0	7.94772	93.678	117.977	27.6827	http://wx1.sinaimg.cn/orj360/006Emno0ly1hjojy86lbfj30rs0f6q4s.jpg
352	0.0173	0.5426	0.2766	0	0.1562	0	8.6423	38.8709	117.946	27.6519	http://wx1.sinaimg.cn/orj360/006eQuZEly1hs1nwx7x0ij31401hc4dj.jpg
353	0	0.3613	0.0257	0.037	0.0486	0	9.36437	59.5473	117.945	27.6523	http://wx1.sinaimg.cn/orj360/006esEG8ly1ga9dmcng80j30g90a4jsr.jpg
354	0.2633	0.3693	0	0.1523	0.0684	0.0782	9.35028	67.6222	117.964	27.6443	http://wx1.sinaimg.cn/orj360/006ExmVLgy1hquw49b2qmj33kg2ocnpi.jpg_x000D_
355	0.2281	0.3688	0	0	0.1012	0.0451	9.29352	63.1368	117.964	27.6443	http://wx1.sinaimg.cn/orj360/006ExmVLgy1hquw4qf1amj33kg2ocqv9.jpg_x000D_
356	0.4039	0.156	0.2408	0.0939	0.0044	0	9.05175	68.0125	118.03	27.7599	http://wx1.sinaimg.cn/orj360/006fMMogly1hs45du3sc8j317k0u0tou.jpg
357	0.0138	0.6374	0	0.1481	0	0	9.18842	60.4761	117.947	27.6393	http://wx1.sinaimg.cn/orj360/006fnOH9gy1hqriipngvuj30u0140h3r.jpg_x000D_
358	0.3503	0.1628	0.3137	0.0131	0	0	9.12593	82.3115	117.944	27.6474	http://wx1.sinaimg.cn/orj360/006FxfpHgy1hngedtxzcxj33402c0b2c.jpg_x000D_
359	0.2887	0.0928	0.6064	0.0018	0	0	9.35613	70.9356	117.944	27.6474	http://wx1.sinaimg.cn/orj360/006FxfpHgy1hngedvgkr6j33402c0b2b.jpg_x000D_
360	0.6668	0.0023	0.3522	0.003	0	0	8.22868	30.6535	118.03	27.7599	http://wx1.sinaimg.cn/orj360/006G39kUgy1hs6izwgpssj33402c0hdt.jpg
361	0.5082	0	0.2828	0	0.003	0	8.74591	62.1569	118.03	27.7599	http://wx1.sinaimg.cn/orj360/006G39kUgy1hs6izzdqtpj33402c07wi.jpg_x000D_
362	0.0568	0.9362	0.007	0	0	0	9.12165	51.9576	117.947	27.6393	http://wx1.sinaimg.cn/orj360/006gM2Y0ly1hqfwryvc3yj33402c0qv6.jpg_x000D_
363	0.0919	0.6363	0	0.0236	0	0.2476	9.21829	72.4812	118.03	27.7599	http://wx1.sinaimg.cn/orj360/006gmme8ly1hs2y79dkeoj30u014018j.jpg_x000D_
364	0	0.2736	0.3059	0.0578	0	0	9.17216	56.117	118.03	27.7599	http://wx1.sinaimg.cn/orj360/006GMSdZgy1hpcnun224qj30u01457es.jpg_x000D_
365	0.0733	0.3501	0.3075	0.0655	0.0017	0	9.01161	54.0298	118.03	27.7599	http://wx1.sinaimg.cn/orj360/006GMSdZgy1hpcnuooyozj30u0140qef.jpg_x000D_
366	0.1469	0.3543	0.1983	0.1488	0.0594	0.0697	9.47896	66.9426	118.03	27.7599	http://wx1.sinaimg.cn/orj360/006GMSdZgy1hpcnupvkdvj30pw1667hh.jpg_x000D_
367	0.0892	0.5357	0.3611	0.0042	0	0	8.95059	52.6631	118.03	27.7599	http://wx1.sinaimg.cn/orj360/006GMSdZgy1hpcnviyrj8j30u0140dv0.jpg_x000D_
368	0.0341	0.1811	0.1524	0.1531	0.0023	0.0078	9.48653	72.5039	118.03	27.7599	http://wx1.sinaimg.cn/orj360/006GMSdZgy1hpcnvjoxnxj30u0141tnh.jpg_x000D_
369	0	0.0835	0	0.0897	0.6033	0	9.05476	47.3375	117.944	27.6474	http://wx1.sinaimg.cn/orj360/006Gnef4gy1hpv2v58s1lj32dc35se86.jpg_x000D_
370	0	0.3534	0	0.1558	0.0572	0.004	9.19188	50.2843	117.944	27.6474	http://wx1.sinaimg.cn/orj360/006Gnef4gy1hpv2vieha9j32dc35se87.jpg_x000D_
371	0	0.2995	0	0.6164	0.0204	0	8.89606	45.2562	117.944	27.6474	http://wx1.sinaimg.cn/orj360/006Gnef4gy1hpv2w83iboj33b04eo000.jpg
372	0.0788	0.4225	0.3452	0.0188	0.0073	0.0193	9.0344	49.0717	118.03	27.7599	http://wx1.sinaimg.cn/orj360/006GZlWKgy1hnofg9x47uj31400u0wyq.jpg_x000D_
373	0.1736	0.3696	0.3576	0	0	0	8.87866	53.49	118.03	27.7599	http://wx1.sinaimg.cn/orj360/006GZlWKgy1hnofgcsjasj30u0140k9i.jpg_x000D_
374	0.4195	0.0648	0	0.388	0.0501	0.0097	8.93153	62.2115	118.03	27.7599	http://wx1.sinaimg.cn/orj360/006GZlWKgy1hnofge3rb8j30u0140ner.jpg_x000D_
375	0.4126	0.0468	0	0.0023	0.232	0.3007	8.98494	56.7872	118.03	27.7599	http://wx1.sinaimg.cn/orj360/006GZlWKgy1hnofgf1ripj30u0140wsh.jpg_x000D_
376	0.3728	0.0619	0	0	0.4218	0.1378	9.19102	75.9133	118.03	27.7599	http://wx1.sinaimg.cn/orj360/006GZlWKgy1hnofghp9k2j30u0140gw9.jpg
377	0.3993	0.2838	0	0.0088	0.0492	0.1675	9.05569	68.5827	117.947	27.6531	http://wx1.sinaimg.cn/orj360/006HFobzgy1hsggn6adq9j31ay0u07ci.jpg_x000D_
378	0.3993	0.2838	0	0.0088	0.0492	0.1675	9.05569	68.5827	118.03	27.7599	http://wx1.sinaimg.cn/orj360/006HFobzgy1hsggn6adq9j31ay0u07ci.jpg_x000D_
379	0.2548	0.202	0	0.0015	0.4749	0	8.95406	66.5788	117.947	27.6531	http://wx1.sinaimg.cn/orj360/006HFobzgy1hsggnd0oz8j31gk0u0wrk.jpg
380	0.2548	0.202	0	0.0015	0.4749	0	8.95406	66.5788	118.03	27.7599	http://wx1.sinaimg.cn/orj360/006HFobzgy1hsggnd0oz8j31gk0u0wrk.jpg
381	0	0.1661	0.5895	0.0061	0.0869	0	8.69962	56.1657	118.03	27.7599	http://wx1.sinaimg.cn/orj360/006IOIg1gy1hrr9t292x7j30qo0f041o.jpg
382	0.3625	0.1793	0	0.0354	0.0021	0.001	8.84949	42.6142	117.947	27.6393	http://wx1.sinaimg.cn/orj360/006IY8dsly1hm6v2714tpj313d0m2hdt.jpg_x000D_
383	0.4625	0.0763	0.3863	0	0	0	9.05005	60.0853	118.021	27.7621	http://wx1.sinaimg.cn/orj360/006jErNvgy1hijg296yzij31hc0zktoa.jpg
384	0	0.0201	0	0.005	0.1994	0	9.34413	64.2642	117.977	27.6827	http://wx1.sinaimg.cn/orj360/006jSnfJgy1hpcp1o5nykj31o01o0e81.jpg_x000D_
385	0	0.0201	0	0.005	0.1994	0	9.34413	64.2642	117.977	27.6827	http://wx1.sinaimg.cn/orj360/006jSnfJgy1hpcp1o5nykj31o01o0e81.jpg_x000D_
386	0	0.5077	0.2972	0.1266	0	0	9.29196	67.9523	118.03	27.7599	http://wx1.sinaimg.cn/orj360/006Kecxfgy1hsk914j744j30u01hc1kx.jpg_x000D_
387	0.3081	0.2332	0.0669	0.0181	0.0259	0	9.13021	68.1584	118.03	27.7599	http://wx1.sinaimg.cn/orj360/006Kecxfgy1hsk9nb9lfoj30u014045c.jpg_x000D_
388	0.4439	0.18	0.3131	0.0274	0.0016	0	8.61848	60.7034	117.959	27.6446	http://wx1.sinaimg.cn/orj360/006L9QIHgy1hmdp8s970tj30u01900vn.jpg_x000D_
389	0.0988	0.3892	0	0.0871	0.1755	0	9.1684	59.6001	117.947	27.6531	http://wx1.sinaimg.cn/orj360/006LdBlcgy1hsiuxui4jwj32dc35shdw.jpg_x000D_
390	0.0537	0.4592	0	0	0.4283	0.0187	9.07293	61.8046	117.943	27.6497	http://wx1.sinaimg.cn/orj360/006LhWEHly1g8z4wdpyz1j31400u0wnb.jpg
391	0.1134	0.2179	0.3552	0.0413	0	0	9.03962	49.2591	117.921	27.6397	http://wx1.sinaimg.cn/orj360/006LNppZgy1hp7aem2rq5j35to3vvqve.jpg_x000D_
392	0.1134	0.2179	0.3552	0.0413	0	0	9.03962	49.2591	117.944	27.6474	http://wx1.sinaimg.cn/orj360/006LNppZgy1hp7aem2rq5j35to3vvqve.jpg_x000D_
393	0	0.6512	0.3372	0	0	0	8.763	40.1823	117.921	27.6397	http://wx1.sinaimg.cn/orj360/006LNppZgy1hp7afkg7ikj343v2b6b2e.jpg_x000D_
394	0	0.6512	0.3372	0	0	0	8.763	40.1823	117.944	27.6474	http://wx1.sinaimg.cn/orj360/006LNppZgy1hp7afkg7ikj343v2b6b2e.jpg_x000D_
395	0.051	0.434	0.1064	0.016	0	0	9.01703	45.9984	118.03	27.7599	http://wx1.sinaimg.cn/orj360/006lyMuFly1hslcc31v3qj31400u04b9.jpg_x000D_
396	0.2265	0.0537	0	0.0093	0.5333	0.0921	9.3416	69.7798	117.947	27.6393	http://wx1.sinaimg.cn/orj360/006m5MNply1hrozqf2pbxj31w82t1b2b.jpg_x000D_
397	0.3622	0.1085	0	0	0	0	9.19128	77.6103	117.947	27.6393	http://wx1.sinaimg.cn/orj360/006m5MNply1hrozqp4dtjj32002yoe83.jpg_x000D_
398	0.2595	0.0048	0	0	0.0283	0.0014	9.04317	73.1213	117.947	27.6393	http://wx1.sinaimg.cn/orj360/006m5MNply1hrozqt69egj32002yonpg.jpg_x000D_
399	0.4066	0.121	0	0	0.0014	0	8.75571	72.9373	117.947	27.6393	http://wx1.sinaimg.cn/orj360/006m5MNply1hrozqw3252j32dc35s7wj.jpg_x000D_
400	0.4827	0.0218	0	0	0.4956	0	8.85465	61.1905	117.947	27.6393	http://wx1.sinaimg.cn/orj360/006m5MNply1hrozqzyh8hj32dc35su10.jpg
401	0.1869	0.3555	0	0	0.0077	0	9.38864	67.751	117.947	27.6393	http://wx1.sinaimg.cn/orj360/006M7qf3ly1hqjf5yzhtjj30u01401dn.jpg_x000D_
402	0.0018	0.2113	0	0.0778	0.3725	0.2534	9.10607	56.3758	117.856	27.8743	http://wx1.sinaimg.cn/orj360/006MCvX7gy1h565ug14yyj31hc0om4d9.jpg
403	0.5378	0.0715	0	0	0	0	8.46587	53.1345	118.03	27.7599	http://wx1.sinaimg.cn/orj360/006mJeErly1gym4vxcbz7j32yo1o0hdt.jpg
404	0.5417	0	0	0	0	0	9.14992	66.7393	117.947	27.6393	http://wx1.sinaimg.cn/orj360/006N4vS2gy1hrnpz91r4nj30u0140tgb.jpg
405	0	0.1545	0.1612	0.1526	0.0013	0	9.28198	75.7806	117.962	27.6453	http://wx1.sinaimg.cn/orj360/006nByOcly1hnzlff0pbej31j0159kjl.jpg_x000D_
406	0	0.1545	0.1612	0.1526	0.0013	0	9.28198	75.7806	117.947	27.6531	http://wx1.sinaimg.cn/orj360/006nByOcly1hnzlff0pbej31j0159kjl.jpg_x000D_
407	0	0.1545	0.1612	0.1526	0.0013	0	9.28198	75.7806	117.965	27.6815	http://wx1.sinaimg.cn/orj360/006nByOcly1hnzlff0pbej31j0159kjl.jpg_x000D_
408	0.1254	0.4809	0.1987	0.0738	0	0	8.87612	66.5812	117.921	27.6397	http://wx1.sinaimg.cn/orj360/006NDyengy1hkeg65mdr6j32pq1t6npf.jpg_x000D_
409	0	0.129	0.8662	0.0045	0	0	7.88471	33.6476	117.921	27.6397	http://wx1.sinaimg.cn/orj360/006NDyengy1hkeg7z69tkj32yo1z4e84.jpg_x000D_
410	0	0.6428	0.2265	0.0135	0.0242	0	8.71474	37.016	117.921	27.6397	http://wx1.sinaimg.cn/orj360/006NDyengy1hkeg845lwtj32yo1z4e85.jpg
411	0.0441	0	0	0.3053	0.1084	0.0021	8.99843	52.6338	114.178	35.8977	http://wx1.sinaimg.cn/orj360/006nKEXHly1hjzmld018ij32402tcnpe.jpg_x000D_
412	0.3396	0	0	0	0.6602	0	8.68803	67.0226	114.178	35.8977	http://wx1.sinaimg.cn/orj360/006nKEXHly1hjzmpcyqk4j34mo3344qv.jpg_x000D_
413	0.0036	0.5536	0.1804	0.0215	0	0	9.39284	65.1536	118.03	27.7599	http://wx1.sinaimg.cn/orj360/006ntEcwgy1hs7lh0kr1fj32c0340kjo.jpg_x000D_
414	0.0012	0.0495	0	0	0	0	9.41469	60.6266	117.947	27.6531	http://wx1.sinaimg.cn/orj360/006oGIKcgy1hornmsh5gsj30u01404nz.jpg
415	0.0069	0.4076	0	0	0	0.0648	9.13622	50.6761	118.03	27.7599	http://wx1.sinaimg.cn/orj360/006omi7bly1hsk43cyls5j30u0140k6j.jpg
416	0.5813	0.0246	0	0.0821	0	0	8.78445	73.8473	117.947	27.6393	http://wx1.sinaimg.cn/orj360/006oy0GEgy1hri63svrj1j335s2dchdv.jpg_x000D_
417	0.438	0	0	0	0	0	9.08063	69.8115	117.947	27.6393	http://wx1.sinaimg.cn/orj360/006oy0GEgy1hri64c9yxfj32dc35cnpe.jpg_x000D_
418	0.2425	0.2205	0.1334	0.1598	0	0	9.21377	59.714	117.947	27.6531	http://wx1.sinaimg.cn/orj360/006oYK3agy1hpzqoa68v0j335c2d07wl.jpg_x000D_
419	0.0909	0.4327	0.003	0	0.0037	0	9.25244	65.1393	117.947	27.6531	http://wx1.sinaimg.cn/orj360/006oYK3agy1hpzqoduyjjj32d035ce86.jpg_x000D_
420	0.1044	0	0	0	0.5058	0.2297	9.1469	59.42	117.947	27.6531	http://wx1.sinaimg.cn/orj360/006oYK3agy1hpzqt7vjt2j30qo0k0ta5.jpg_x000D_
421	0.4919	0.22	0	0.1197	0.001	0	8.91688	73.4289	118.038	27.6785	http://wx1.sinaimg.cn/orj360/006phLjtgy1hih7965f5pj32c0340kjm.jpg_x000D_
422	0.0816	0.4848	0	0.044	0.3835	0.0058	9.37827	64.2327	118.038	27.6785	http://wx1.sinaimg.cn/orj360/006phLjtgy1hih79aooqyj32c03401l2.jpg_x000D_
423	0.2401	0.2735	0.0031	0.0212	0.2028	0	9.42057	72.4027	117.962	27.6453	http://wx1.sinaimg.cn/orj360/006PR6YGgy1ho0pu2q6rnj33402c0hdv.jpg_x000D_
424	0.0601	0.2125	0.4828	0.0092	0	0	8.80404	47.6584	117.962	27.6453	http://wx1.sinaimg.cn/orj360/006PR6YGgy1ho0pvgz9vmj32c0340hdw.jpg_x000D_
425	0.2215	0.1096	0	0	0.5703	0.0374	9.39506	68.4959	117.962	27.6453	http://wx1.sinaimg.cn/orj360/006PR6YGgy1ho0pvsph4wj32c03401kz.jpg_x000D_
426	0.0017	0.6526	0	0.1629	0.0011	0.0113	8.84368	40.6135	118.026	27.7303	http://wx1.sinaimg.cn/orj360/006QCQstgy1gcvoihrshmj30qo0hsgxa.jpg
427	0.3305	0.1966	0.3325	0.0092	0.0024	0.0088	9.45305	70.931	118.027	27.7599	http://wx1.sinaimg.cn/orj360/006QCQstgy1gfvhdstp78j36kg2dce84.jpg
428	0.3305	0.1966	0.3325	0.0092	0.0024	0.0088	9.45305	70.931	117.978	27.647	http://wx1.sinaimg.cn/orj360/006QCQstgy1gfvhdstp78j36kg2dce84.jpg
429	0.3453	0.2409	0.1054	0.0405	0.0018	0	9.15609	62.7487	118.03	27.7599	http://wx1.sinaimg.cn/orj360/006qGCmEgy1hsd4o5e3usj335s2dc1l0.jpg_x000D_
430	0.5938	0.025	0	0	0.2893	0.0512	8.08109	51.3262	117.947	27.6531	http://wx1.sinaimg.cn/orj360/006qntGsgy1hsix8pv3rhj33402c04qp.jpg_x000D_
431	0.3777	0.0385	0	0.0634	0.1253	0	9.31426	62.4101	117.947	27.6531	http://wx1.sinaimg.cn/orj360/006qntGsgy1hsix97byg6j32c0340e82.jpg_x000D_
432	0.1387	0	0	0.6493	0	0	8.96854	46.1798	118.046	27.556	http://wx1.sinaimg.cn/orj360/006rHBQnly1hk6gfl0zphj33402c0e84.jpg_x000D_
433	0.0897	0	0.0013	0.6222	0.0017	0	8.80924	42.4801	118.046	27.556	http://wx1.sinaimg.cn/orj360/006rHBQnly1hk6gfmd16uj33402c0qv8.jpg_x000D_
434	0	0	0	0.0369	0.7758	0	8.60449	35.9919	117.977	27.6827	http://wx1.sinaimg.cn/orj360/006rHBQnly1hkra8qbk8uj33402c07wl.jpg_x000D_
435	0	0	0	0.3419	0.4406	0	9.04954	47.5065	117.977	27.6827	http://wx1.sinaimg.cn/orj360/006rHBQnly1hkra8qg87kj33402c0u10.jpg_x000D_
436	0	0	0	0.1612	0.8091	0	9.08278	59.5211	117.977	27.6827	http://wx1.sinaimg.cn/orj360/006rHBQnly1hkra8tqv4fj333s4o0qvd.jpg
437	0.5945	0.0332	0	0	0	0	8.26637	83.8827	117.947	27.6393	http://wx1.sinaimg.cn/orj360/006RxTOlly1hpwhgy1ybdj32c0340kjl.jpg_x000D_
438	0	0.4374	0.3525	0	0	0	9.26323	55.7228	117.947	27.6531	http://wx1.sinaimg.cn/orj360/006RY8pegy1hs7jx3ssppj33402c04qt.jpg_x000D_
439	0	0.4374	0.3525	0	0	0	9.26323	55.7228	117.944	27.6474	http://wx1.sinaimg.cn/orj360/006RY8pegy1hs7jx3ssppj33402c04qt.jpg_x000D_
440	0.4504	0.116	0.1275	0.1027	0	0.0031	9.32692	67.9033	117.947	27.6531	http://wx1.sinaimg.cn/orj360/006RY8pegy1hs7jx9f698j32c0340npf.jpg_x000D_
441	0.4504	0.116	0.1275	0.1027	0	0.0031	9.32692	67.9033	117.944	27.6474	http://wx1.sinaimg.cn/orj360/006RY8pegy1hs7jx9f698j32c0340npf.jpg_x000D_
442	0.1592	0.3364	0.4979	0	0	0	9.15233	67.3666	117.947	27.6531	http://wx1.sinaimg.cn/orj360/006RY8pegy1hs7jy8ysmpj30wr0i80zr.jpg_x000D_
443	0.1592	0.3364	0.4979	0	0	0	9.15233	67.3666	117.944	27.6474	http://wx1.sinaimg.cn/orj360/006RY8pegy1hs7jy8ysmpj30wr0i80zr.jpg_x000D_
444	0.1041	0.056	0	0.0036	0.0022	0	8.88591	47.8082	117.955	27.6717	http://wx1.sinaimg.cn/orj360/006RY8pegy1hs9sq0noqhj33402c0b2b.jpg_x000D_
445	0.7128	0	0.0152	0	0.2425	0.0072	8.33126	71.6123	117.945	27.6523	http://wx1.sinaimg.cn/orj360/006sltl9ly1hs56qaazktj31400u0afo.jpg_x000D_
446	0.6815	0	0	0	0.3185	0	8.84857	65.2981	117.945	27.6523	http://wx1.sinaimg.cn/orj360/006sltl9ly1hs56qhg56xj34eo3b0b2b.jpg_x000D_
447	0.2388	0.005	0.1031	0.0102	0.4176	0	9.14339	68.5144	118.03	27.7599	http://wx1.sinaimg.cn/orj360/006SW9oegy1hsmcu745zfj31z42yohdv.jpg_x000D_
448	0.5648	0.0401	0.1133	0.0086	0.0535	0	8.06229	64.3689	118.03	27.7599	http://wx1.sinaimg.cn/orj360/006SW9oegy1hsmd6z3s6yj32c0340qv6.jpg_x000D_
449	0.4005	0.1998	0	0.1393	0.003	0.0485	9.20817	62.8495	117.921	27.6397	http://wx1.sinaimg.cn/orj360/006tmnD8gy1hnb4qu1p73j33402c0kjn.jpg_x000D_
450	0.1816	0.471	0.1074	0.0012	0.1228	0	9.40491	66.3998	117.977	27.6827	http://wx1.sinaimg.cn/orj360/006TO4Gbgy1hrnx3yqfozj33402c0npf.jpg_x000D_
451	0.4186	0.0231	0	0	0.2289	0.15	9.09704	71.9856	117.942	27.6904	http://wx1.sinaimg.cn/orj360/006TXUizgy1hpdrjxk7pmj32c0340x6q.jpg_x000D_
452	0.5176	0.0193	0.3539	0.0057	0.0153	0	8.92107	50.7482	118.03	27.7599	http://wx1.sinaimg.cn/orj360/006TzFRwgy1hslbdkaccmj30u0140q9t.jpg_x000D_
453	0	0.1044	0	0.2209	0.3609	0.0217	9.25902	64.012	114.178	35.8977	http://wx1.sinaimg.cn/orj360/006U2Ow2gy1hrdcgr7nryj33k0200hdw.jpg_x000D_
454	0.3019	0.0673	0.0405	0.0165	0.1636	0.0699	9.2006	75.2565	117.947	27.6393	http://wx1.sinaimg.cn/orj360/006Ua6rWgy1hsk5zzkm4dj33402c0qv6.jpg_x000D_
455	0.3873	0.0221	0	0	0.2471	0	8.92932	57.5076	117.947	27.6393	http://wx1.sinaimg.cn/orj360/006UEVHYly1hqdqhohbsfj32d035cu0z.jpg_x000D_
456	0.313	0.1737	0	0.0035	0.4569	0.0034	8.84761	62.9638	117.947	27.6393	http://wx1.sinaimg.cn/orj360/006UEVHYly1hqdqhs7yumj32d035ckjo.jpg
457	0.459	0.0716	0.0453	0	0.0439	0	8.94174	59.7428	118.03	27.7599	http://wx1.sinaimg.cn/orj360/006uMdmWly1hs1e3t38kij33402c0hdu.jpg_x000D_
458	0.4335	0.0027	0	0	0.4761	0	9.27276	58.1348	118.03	27.7599	http://wx1.sinaimg.cn/orj360/006uMdmWly1hs1e3u5kitj32c0340u0x.jpg_x000D_
459	0.0272	0.3308	0	0.6387	0.0034	0	8.17069	45.2038	118.03	27.7599	http://wx1.sinaimg.cn/orj360/006uMdmWly1hs1e3wb6h3j33402c0x6q.jpg_x000D_
460	0.1402	0.0795	0.3875	0.0143	0	0	8.64179	52.215	118.03	27.7599	http://wx1.sinaimg.cn/orj360/006uMdmWly1hs1e3yp4b8j33402c0x6q.jpg_x000D_
461	0	0.0922	0	0.3973	0.0931	0	9.16303	49.1465	117.962	27.6453	http://wx1.sinaimg.cn/orj360/006UmgC3gy1hrgi8lo3dwj32c0340kjp.jpg_x000D_
462	0.0068	0.7289	0	0.0197	0.1262	0	9.03633	54.7963	117.962	27.6453	http://wx1.sinaimg.cn/orj360/006UmgC3gy1hrgi8qudwij32c0340kjo.jpg_x000D_
463	0	0	0	0.0099	0.7808	0	9.4761	64.5175	117.962	27.6453	http://wx1.sinaimg.cn/orj360/006UmgC3gy1hrgi90xtkhj32c03407wl.jpg_x000D_
464	0.0355	0.1324	0.003	0.2479	0.2189	0	9.34742	65.3377	117.947	27.6393	http://wx1.sinaimg.cn/orj360/006uoezHgy1hs9sdhq36nj30u01hcqls.jpg_x000D_
465	0.6167	0.0213	0	0.0161	0.0095	0	8.12863	64.7944	117.947	27.6393	http://wx1.sinaimg.cn/orj360/006uoezHgy1hs9semxbboj31hc0u0467.jpg_x000D_
466	0	0.0709	0	0.0679	0.3629	0	9.45644	67.3389	114.178	35.8977	http://wx1.sinaimg.cn/orj360/006uzOORly1hpbgmsmqdbj31o02807wj.jpg_x000D_
467	0	0.1793	0	0.7563	0	0	9.32019	54.6367	117.947	27.6393	http://wx1.sinaimg.cn/orj360/006vC6jVly1hqstm4okhyj32c0340kjo.jpg_x000D_
468	0	0	0	0.9858	0	0	8.93398	42.1083	117.947	27.6393	http://wx1.sinaimg.cn/orj360/006vC6jVly1hqstmma53aj32c03407wl.jpg_x000D_
469	0.0364	0.1541	0.6966	0	0.0016	0	9.19296	59.9828	118.03	27.7599	http://wx1.sinaimg.cn/orj360/006ve5n9gy1hrh3tnui9aj32402tcnpg.jpg_x000D_
470	0.1254	0.2916	0.1706	0.1699	0.0014	0	8.90241	57.0386	118.03	27.7599	http://wx1.sinaimg.cn/orj360/006ve5n9gy1hrh3x1wmk4j32402tc7wk.jpg_x000D_
471	0.5331	0	0	0	0.2617	0	8.69893	47.3027	117.978	27.667	http://wx1.sinaimg.cn/orj360/006VGJ40ly1gef8g2yjcyg30e609qqv7.jpg_x000D_
472	0.5331	0	0	0	0.2617	0	8.69893	47.3027	117.978	27.667	http://wx1.sinaimg.cn/orj360/006VGJ40ly1gef8g2yjcyg30e609qqv7.jpg_x000D_
473	0.3188	0.3487	0	0.0265	0.0357	0	9.1632	73.5758	117.947	27.6393	http://wx1.sinaimg.cn/orj360/006Vnunbgy1hqi2emmwvhj30u0140qci.jpg
474	0.1278	0	0	0.2675	0.0072	0	9.3274	59.8735	117.944	27.6407	http://wx1.sinaimg.cn/orj360/006vOIT4gy1hoo3zbmq04j30u0140434.jpg_x000D_
475	0.2209	0.2212	0.297	0	0.0029	0	9.28099	63.0449	117.977	27.6827	http://wx1.sinaimg.cn/orj360/006vRDHWgy1hrsm9j93b6j335s2dcu0y.jpg_x000D_
476	0	0.6497	0	0.0077	0.0645	0	9.38422	61.5215	117.977	27.6827	http://wx1.sinaimg.cn/orj360/006vRDHWgy1hrsma16fv8j32dc35snpf.jpg
477	0	0.5757	0	0.2086	0.0024	0	9.30649	66.4205	117.977	27.6827	http://wx1.sinaimg.cn/orj360/006vRDHWgy1hrsma2vprrj32dc35sx6s.jpg_x000D_
478	0.007	0.8753	0	0.0038	0.0335	0.0072	8.88342	51.749	117.958	27.671	http://wx1.sinaimg.cn/orj360/006vYHdrgy1hpqerr8w0oj32781n47wi.jpg_x000D_
479	0.007	0.8753	0	0.0038	0.0335	0.0072	8.88342	51.749	117.977	27.6827	http://wx1.sinaimg.cn/orj360/006vYHdrgy1hpqerr8w0oj32781n47wi.jpg_x000D_
480	0	0.5352	0	0.3492	0.0022	0	9.32145	54.8838	117.677	27.7458	http://wx1.sinaimg.cn/orj360/006w0Kp5gy1g88607zdlsj31400u0b29.jpg
481	0.2533	0.5938	0.0048	0.0064	0	0	8.96511	65.4153	117.977	27.6827	http://wx1.sinaimg.cn/orj360/006w1tg8gy1hqteczfer9j32o03k01l2.jpg_x000D_
482	0.0562	0.1824	0	0	0.3536	0.2649	9.00478	55.2517	117.977	27.6827	http://wx1.sinaimg.cn/orj360/006w1tg8gy1hqtedmn6mgj32o03k07wk.jpg_x000D_
483	0.1425	0	0	0	0.554	0	9.21584	78.0693	117.986	27.6423	http://wx1.sinaimg.cn/orj360/006wblrUly1g5t27jhe23j30jo0bgdga.jpg
484	0	0.0399	0	0.4382	0.0214	0	9.0697	45.1282	118.03	27.7599	http://wx1.sinaimg.cn/orj360/006wbX06gy1hskam7hm6hj335s1s0hdx.jpg_x000D_
485	0	0	0	0.9107	0.0384	0	8.32521	32.3185	118.03	27.7599	http://wx1.sinaimg.cn/orj360/006wbX06gy1hskam8s7fhj335s1s04qq.jpg_x000D_
486	0.079	0.331	0	0	0.2366	0.1989	9.03901	52.1858	117.947	27.6393	http://wx1.sinaimg.cn/orj360/006WC5VXly1hqz0jlor6ej34gw3co7wp.jpg_x000D_
487	0.0705	0.1204	0	0.0247	0.1663	0.2344	8.99946	52.8863	117.947	27.6393	http://wx1.sinaimg.cn/orj360/006wdVk1ly1hs2tbgq21aj30qo0ms78e.jpg_x000D_
488	0.0122	0.2287	0	0	0.5722	0	9.10816	50.3705	117.947	27.6393	http://wx1.sinaimg.cn/orj360/006wdVk1ly1hs2tbkhn5rj32o03k0x6s.jpg_x000D_
489	0.3548	0.099	0	0.3351	0.0791	0	8.51392	73.9409	117.754	27.6781	http://wx1.sinaimg.cn/orj360/006wfnqdgy1hjg05wl0tzj31bc0zk000.jpg_x000D_
490	0.3171	0.1039	0	0.4221	0.1341	0	8.88796	77.328	117.754	27.6781	http://wx1.sinaimg.cn/orj360/006wfnqdgy1hjg05xy9mej31bc0zkqsb.jpg_x000D_
491	0	0.3778	0.0244	0.4266	0.0097	0	9.20437	49.7213	117.754	27.6781	http://wx1.sinaimg.cn/orj360/006wfnqdgy1hjg0612b2tj30qq0zknj4.jpg_x000D_
492	0	0.2381	0.1783	0.0685	0.0017	0	9.27725	52.4827	117.754	27.6781	http://wx1.sinaimg.cn/orj360/006wfnqdgy1hjg061ozkpj30qq0zkqn8.jpg
493	0.146	0.4514	0.0027	0	0.1209	0	9.18124	55.9859	118.03	27.7599	http://wx1.sinaimg.cn/orj360/006wg02nly1hsmnot8kivj32b133xhdv.jpg_x000D_
494	0.2111	0.0658	0	0.2959	0.1834	0.036	9.06593	60.0646	118.03	27.7599	http://wx1.sinaimg.cn/orj360/006wg02nly1hsmnpo7b7bj33402c01l0.jpg_x000D_
495	0.463	0.1514	0	0.033	0.0527	0.0291	9.19218	63.8948	118.03	27.7599	http://wx1.sinaimg.cn/orj360/006wg02nly1hsmnprl0wqj33402c0hdu.jpg_x000D_
496	0.4234	0.112	0	0.0762	0.1606	0.0068	9.33658	63.0771	118.03	27.7599	http://wx1.sinaimg.cn/orj360/006wg02nly1hsmnpywin7j33402c0b2b.jpg_x000D_
497	0.4101	0.2877	0	0	0	0	8.87355	65.0995	117.962	27.6453	http://wx1.sinaimg.cn/orj360/006wQI8ngy1hm2w2q8pc8j31400u0tgz.jpg_x000D_
498	0.1847	0.3666	0.1312	0.0109	0.0039	0	9.22421	68.4331	117.962	27.6453	http://wx1.sinaimg.cn/orj360/006wQI8ngy1hm3fjpcjz5j31hb0u047t.jpg_x000D_
499	0	0	0	0	0.9241	0.0407	9.14943	49.6624	114.178	35.8977	http://wx1.sinaimg.cn/orj360/006wr6mkly1hnkwm72875j31400u0n7n.jpg_x000D_
500	0.3449	0.0017	0.437	0.01	0	0	9.15634	58.6858	117.965	27.6815	http://wx1.sinaimg.cn/orj360/006WvZOngy1hpdacy04xyj32c0340b2b.jpg
501	0.2963	0.0311	0.0765	0.067	0.4836	0	8.47773	86.1182	118.041	27.6708	http://wx1.sinaimg.cn/orj360/006X0dECgy1hkp04dvzs1j30u01407av.jpg_x000D_
502	0	0.4134	0.3013	0.0108	0.0013	0	9.38178	65.0977	117.965	27.6815	http://wx1.sinaimg.cn/orj360/006x6TVEgy1hi9ws9a31vj30u00k0qak.jpg
503	0.133	0.367	0	0.0427	0.3632	0.0238	9.13682	71.3647	118.046	27.556	http://wx1.sinaimg.cn/orj360/006XMWxbly1hpsfxxmu6yj37c04w0e8g.jpg_x000D_
504	0	0	0	0	0.6985	0	8.59712	33.9853	118.046	27.556	http://wx1.sinaimg.cn/orj360/006XMWxbly1hpsfzsmmcuj377y4tanpv.jpg_x000D_
505	0.3774	0.1128	0.2829	0.0782	0.0064	0	9.23079	62.7592	118.03	27.7599	http://wx1.sinaimg.cn/orj360/006xQGTmly1hr1gukmik0j32c0340qv6.jpg_x000D_
506	0.147	0.1802	0.5137	0.0012	0.0017	0	9.05178	48.5093	118.03	27.7599	http://wx1.sinaimg.cn/orj360/006xQGTmly1hr1gumy9ahj32c03404qr.jpg_x000D_
507	0.284	0.0021	0.5225	0	0.0073	0	9.00082	57.6614	118.03	27.7599	http://wx1.sinaimg.cn/orj360/006xQGTmly1hr1guq6mysj32c0340u0x.jpg_x000D_
508	0.0023	0.7533	0	0.0289	0.0421	0.0337	9.25555	51.9219	118.03	27.7599	http://wx1.sinaimg.cn/orj360/006xQGTmly1hr1guw24e0j32c0340hdx.jpg
509	0	0.2825	0.1746	0.024	0	0	9.41501	69.968	117.924	27.6516	http://wx1.sinaimg.cn/orj360/006XvNtqgy1hcw0psut89j31400u04e7.jpg
510	0.4615	0.4306	0	0.0068	0.0577	0	8.69242	74.732	118.03	27.7599	http://wx1.sinaimg.cn/orj360/006yDGGjly1hs9gmhw8alj31hc0u0dox.jpg_x000D_
511	0.2185	0.421	0	0	0	0	9.03224	79.5771	117.947	27.6531	http://wx1.sinaimg.cn/orj360/006YGZjvly3hq9hv3b25yj30zg0ql4fp.jpg_x000D_
512	0.1272	0.3069	0.3646	0	0	0	9.18892	56.455	118.03	27.7599	http://wx1.sinaimg.cn/orj360/006ymAGaly1hs1tjx8313j31uo0u0qek.jpg_x000D_
513	0.2785	0.1896	0.3026	0.0051	0	0	8.88667	58.7522	118.03	27.7599	http://wx1.sinaimg.cn/orj360/006ymAGaly1hs1tjxndyej31400u0tef.jpg_x000D_
514	0.2671	0.1059	0.2613	0.0279	0.0027	0	8.91782	52.8948	118.03	27.7599	http://wx1.sinaimg.cn/orj360/006ymAGaly1hs1tjy2ugwj31400u0te4.jpg_x000D_
515	0.2205	0.4596	0	0.0256	0.1399	0	9.20266	58.1706	118.03	27.7599	http://wx1.sinaimg.cn/orj360/006ymAGaly1hs1tk04robj30u0140qdw.jpg
516	0.5322	0	0	0.1116	0.0135	0	8.61041	51.5441	117.947	27.6393	http://wx1.sinaimg.cn/orj360/006Yn7Lfgy1hska8qu6uuj30u0140n8z.jpg_x000D_
517	0.6315	0.0022	0	0.0013	0.0181	0.0033	9.02829	57.6574	117.947	27.6393	http://wx1.sinaimg.cn/orj360/006Yn7Lfgy1hska8xg0ilj31400u07ec.jpg_x000D_
518	0.2867	0.2571	0	0.1486	0.0018	0	9.03551	67.9319	117.947	27.6393	http://wx1.sinaimg.cn/orj360/006Yn7Lfgy1hska9h9iwrj30u0140gtt.jpg_x000D_
519	0	0.0121	0	0	0.017	0	8.02462	21.8383	117.944	27.6407	http://wx1.sinaimg.cn/orj360/006Yp9nkgy1hrmpssv1slj32c0340b2c.jpg_x000D_
520	0.2889	0.0867	0	0	0.3748	0.1705	9.13504	60.7024	117.769	27.6699	http://wx1.sinaimg.cn/orj360/006ZBkdLgy1hi3yiyaallj31400u0gxl.jpg
521	0.2889	0.0867	0	0	0.3748	0.1705	9.13504	60.7024	117.794	27.6711	http://wx1.sinaimg.cn/orj360/006ZBkdLgy1hi3yiyaallj31400u0gxl.jpg
522	0	0.9223	0	0	0.0021	0	9.37701	64.6946	117.947	27.6531	http://wx1.sinaimg.cn/orj360/006zbpe7gy1hpcrea619wj30u0140wzq.jpg_x000D_
523	0.0192	0.3983	0	0.0168	0.0527	0.3029	9.10742	59.4372	117.962	27.6453	http://wx1.sinaimg.cn/orj360/006zu9Rggy1hs9pj8z7yzj30u0140jyd.jpg_x000D_
524	0.0192	0.3983	0	0.0168	0.0527	0.3029	9.10742	59.4372	117.965	27.6723	http://wx1.sinaimg.cn/orj360/006zu9Rggy1hs9pj8z7yzj30u0140jyd.jpg_x000D_
525	0.0192	0.3983	0	0.0168	0.0527	0.3029	9.10742	59.4372	117.944	27.6474	http://wx1.sinaimg.cn/orj360/006zu9Rggy1hs9pj8z7yzj30u0140jyd.jpg_x000D_
526	0.353	0.2476	0.2138	0.1487	0.0247	0	7.6503	58.6392	117.962	27.6453	http://wx1.sinaimg.cn/orj360/006zu9Rggy1hs9pjf3iz9j31hc0u0n37.jpg_x000D_
527	0.353	0.2476	0.2138	0.1487	0.0247	0	7.6503	58.6392	117.965	27.6723	http://wx1.sinaimg.cn/orj360/006zu9Rggy1hs9pjf3iz9j31hc0u0n37.jpg_x000D_
528	0.353	0.2476	0.2138	0.1487	0.0247	0	7.6503	58.6392	117.944	27.6474	http://wx1.sinaimg.cn/orj360/006zu9Rggy1hs9pjf3iz9j31hc0u0n37.jpg_x000D_
529	0.2776	0.0892	0	0.2204	0.1968	0	9.30978	60.8047	117.962	27.6453	http://wx1.sinaimg.cn/orj360/006zu9Rggy1hs9pjgimxuj31400u0tl6.jpg_x000D_
530	0.2776	0.0892	0	0.2204	0.1968	0	9.30978	60.8047	117.965	27.6723	http://wx1.sinaimg.cn/orj360/006zu9Rggy1hs9pjgimxuj31400u0tl6.jpg_x000D_
531	0.2776	0.0892	0	0.2204	0.1968	0	9.30978	60.8047	117.944	27.6474	http://wx1.sinaimg.cn/orj360/006zu9Rggy1hs9pjgimxuj31400u0tl6.jpg_x000D_
532	0	0.4607	0	0.1607	0.1111	0	9.17484	54.2997	117.962	27.6453	http://wx1.sinaimg.cn/orj360/006zu9Rggy1hs9pjkmzbwj30u0140qby.jpg
533	0	0.4607	0	0.1607	0.1111	0	9.17484	54.2997	117.965	27.6723	http://wx1.sinaimg.cn/orj360/006zu9Rggy1hs9pjkmzbwj30u0140qby.jpg
534	0	0.4607	0	0.1607	0.1111	0	9.17484	54.2997	117.944	27.6474	http://wx1.sinaimg.cn/orj360/006zu9Rggy1hs9pjkmzbwj30u0140qby.jpg
535	0.3916	0.2257	0.099	0.0205	0.093	0.0622	8.72157	39.4416	117.947	27.6393	http://wx1.sinaimg.cn/orj360/006zUNzigy1hql8rhurkaj32dc35se82.jpg_x000D_
536	0.6418	0.0478	0.0358	0	0.0661	0	8.58669	37.2289	117.947	27.6393	http://wx1.sinaimg.cn/orj360/006zUNzigy1hql8rm8imvj335s2dchdu.jpg_x000D_
537	0.9509	0.0491	0	0	0	0	8.42594	50.661	117.947	27.6393	http://wx1.sinaimg.cn/orj360/006zUNzigy1hql9kewonxj335s2dce82.jpg_x000D_
538	0.0392	0.5896	0.3541	0	0	0	9.32465	67.9915	118.03	27.7599	http://wx1.sinaimg.cn/orj360/0070TrFygy1hqkci0j2hvj33342bc1l1.jpg
539	0.0024	0.0237	0	0.0489	0.5214	0.3362	9.03113	53.1763	117.955	27.6717	http://wx1.sinaimg.cn/orj360/0071204Dgy1hp28v6xynmj33402c07wj.jpg
540	0.2926	0.49	0	0.1369	0.001	0.0014	8.27409	68.2966	118.038	27.6785	http://wx1.sinaimg.cn/orj360/00714z7Yly1hrfl5pwfhpj322m33x1l0.jpg_x000D_
541	0.2504	0.419	0	0.2004	0.0669	0	8.45234	67.0883	118.038	27.6785	http://wx1.sinaimg.cn/orj360/00714z7Yly1hrfl5z54h8j322m33xe83.jpg_x000D_
542	0.1846	0.0037	0	0.026	0	0	9.07495	60.1832	117.947	27.6393	http://wx1.sinaimg.cn/orj360/0071ymGmgy1hqzpap9shzj335s2dcx6r.jpg
543	0	0.6299	0	0.2911	0	0.0044	8.17083	35.1958	117.947	27.6393	http://wx1.sinaimg.cn/orj360/0071ymGmgy1hqzpwh22gdj32c71otqv6.jpg_x000D_
544	0	0.3682	0.3074	0.101	0	0	9.29387	62.5282	118.038	27.6785	http://wx1.sinaimg.cn/orj360/0072KChQly1g50lhi5at1j30ao07qab3.jpg
545	0.5575	0	0	0	0.1547	0	7.81421	53.3914	117.947	27.6393	http://wx1.sinaimg.cn/orj360/0072rF0kgy1hrnjlgn7sqj32dc35shdt.jpg_x000D_
546	0.3527	0.0601	0	0.2465	0.0354	0.0101	8.42925	32.2426	117.947	27.6393	http://wx1.sinaimg.cn/orj360/0072rF0kgy1hrnjljcpxyj335s2dcnpe.jpg_x000D_
547	0.2876	0	0	0	0.5842	0.0968	8.90769	80.1014	118.041	27.6708	http://wx1.sinaimg.cn/orj360/0072S0Edly1hpy3wcxltjj30u0140473.jpg_x000D_
548	0.07	0.0246	0.0649	0	0.8374	0	9.27319	69.5218	118.041	27.6708	http://wx1.sinaimg.cn/orj360/0072S0Edly1hpy3ym7gexj30u01404c1.jpg
549	0.344	0.2125	0	0	0	0	9.14154	73.025	117.947	27.6393	http://wx1.sinaimg.cn/orj360/0073IWo9gy1hrvqths4d8j32c0340kjm.jpg_x000D_
550	0.6972	0.0048	0	0.2016	0.002	0	9.21987	63.271	117.947	27.6393	http://wx1.sinaimg.cn/orj360/0073Npobly1hqk5xwnvlgj33402c0hdv.jpg_x000D_
551	0.0791	0.6674	0.0171	0.0907	0.0443	0.0066	9.22268	53.1604	117.962	27.6128	http://wx1.sinaimg.cn/orj360/0073nqfKly1hmg1e5wjeoj31bc0zg1kx.jpg_x000D_
552	0	0.1699	0	0.0485	0	0	9.19852	51.047	118.03	27.7599	http://wx1.sinaimg.cn/orj360/0073ymm5gy1fr5g9876cyj30xc0lf7wi.jpg
553	0	0.0021	0.1038	0.0011	0.1334	0	8.70117	73.8114	117.937	27.6292	http://wx1.sinaimg.cn/orj360/007469Ajly1hrvepajyp9j30lc0sg4jb.jpg_x000D_
554	0.2799	0	0	0.0157	0.004	0	8.65637	77.3701	117.937	27.6292	http://wx1.sinaimg.cn/orj360/007469Ajly1hrvepbpdsnj30lc0sgql2.jpg_x000D_
555	0.2194	0.0877	0	0.1273	0	0	8.45667	79.7601	117.937	27.6292	http://wx1.sinaimg.cn/orj360/007469Ajly1hrvepc0y5uj30lc0sgtrg.jpg_x000D_
556	0.3216	0.049	0	0.1876	0.4313	0	8.97255	64.5748	117.937	27.6292	http://wx1.sinaimg.cn/orj360/0074q7kKgy1hmerffb9bdj34802tc4qs.jpg_x000D_
557	0	0.105	0	0.8785	0.0019	0	9.33854	57.4764	117.937	27.6292	http://wx1.sinaimg.cn/orj360/0074q7kKgy1hmerfhmfljj34802tcnph.jpg_x000D_
558	0.0183	0.234	0.037	0	0.2352	0	9.48944	66.7164	117.961	27.6664	http://wx1.sinaimg.cn/orj360/00758r3ily1hqsetrj35lj30u0140wtx.jpg_x000D_
559	0.4051	0.0498	0.6189	0	0.0206	0	8.72645	59.5342	117.961	27.6664	http://wx1.sinaimg.cn/orj360/00758r3ily1hqsettrgglj31400u00yc.jpg_x000D_
560	0.0907	0.2069	0	0	0.7014	0	9.14041	59.6597	118.046	27.556	http://wx1.sinaimg.cn/orj360/0075b5CPgy1hsg4tfun3gj30u0140jvs.jpg
561	0.6392	0.1528	0	0	0	0	8.87994	72.2399	117.947	27.6393	http://wx1.sinaimg.cn/orj360/0076knGVgy1hq2x6blc0hj30u0140gre.jpg_x000D_
562	0.1283	0.1228	0	0	0.4795	0.0178	9.21276	54.95	117.947	27.6393	http://wx1.sinaimg.cn/orj360/0076zPvily1hqchmnxpjcj32dc35sqv6.jpg_x000D_
563	0.1405	0.1132	0	0.1504	0.234	0.0739	9.13007	58.1221	117.947	27.6393	http://wx1.sinaimg.cn/orj360/0076zPvily1hqchmpseg2j32dc35skjm.jpg_x000D_
564	0.0183	0.7121	0	0.1027	0.0057	0.0066	9.18982	54.4353	117.977	27.6827	http://wx1.sinaimg.cn/orj360/0077qvR6gy1hp6m5dkaujj312r0u0nlc.jpg_x000D_
565	0.5088	0	0	0.1101	0.3335	0	8.30564	59.2098	117.947	27.6393	http://wx1.sinaimg.cn/orj360/0078qfdsgy1hrtbycaf3oj30u014078f.jpg_x000D_
566	0.0847	0.3622	0	0	0.0065	0.0067	9.04776	57.6107	118.038	27.6785	http://wx1.sinaimg.cn/orj360/0078qLCEgy1hsb0aznaccj32c0340b2a.jpg_x000D_
567	0.027	0.607	0.0613	0.1086	0.0012	0.0223	9.26116	57.5377	117.924	27.6516	http://wx1.sinaimg.cn/orj360/007a0OO8gy1hplmvortlzj30u00hax4t.jpg
568	0.0032	0.4756	0.2877	0	0.0013	0	8.84528	63.081	118.03	27.7599	http://wx1.sinaimg.cn/orj360/007aXCEWgy1hs8k54h0n9j30u0190qcy.jpg_x000D_
569	0.0102	0.4447	0.2513	0.0019	0.0053	0	9.26834	72.3257	118.03	27.7599	http://wx1.sinaimg.cn/orj360/007aXCEWgy1hs8k554phij30u0190aim.jpg_x000D_
570	0	0.3932	0.5394	0.0303	0	0	9.27006	73.1679	118.03	27.7599	http://wx1.sinaimg.cn/orj360/007aXCEWgy1hs8k55rconj31900u0n9n.jpg_x000D_
571	0.3922	0.1175	0.0107	0.0066	0	0.0028	9.03059	73.043	117.947	27.6531	http://wx1.sinaimg.cn/orj360/007bFFLDgy1hr8lj5ff8nj33402c0x6q.jpg_x000D_
572	0.3922	0.1175	0.0107	0.0066	0	0.0028	9.03059	73.043	117.921	27.6397	http://wx1.sinaimg.cn/orj360/007bFFLDgy1hr8lj5ff8nj33402c0x6q.jpg_x000D_
573	0.2706	0.4549	0.1974	0	0.0011	0	9.05967	73.0518	117.947	27.6531	http://wx1.sinaimg.cn/orj360/007bFFLDgy1hr8ljdd4r9j34eo3b0hdy.jpg_x000D_
574	0.2706	0.4549	0.1974	0	0.0011	0	9.05967	73.0518	117.921	27.6397	http://wx1.sinaimg.cn/orj360/007bFFLDgy1hr8ljdd4r9j34eo3b0hdy.jpg_x000D_
575	0	0.4355	0.3591	0.1198	0.0161	0.0431	8.98028	49.4974	117.962	27.6453	http://wx1.sinaimg.cn/orj360/007C51SJgy1hquynrd2y2j31hc0u04do.jpg_x000D_
576	0.0045	0.7754	0.1378	0.0231	0.006	0	8.98887	44.2984	117.962	27.6453	http://wx1.sinaimg.cn/orj360/007C51SJgy1hquynro3zgj30m80ck402.jpg_x000D_
577	0.1071	0.2797	0.4189	0.0025	0.0037	0	9.06217	55.7322	117.977	27.6827	http://wx1.sinaimg.cn/orj360/007CHcvOgy1hpbk5zl5n5j33402c0qv6.jpg_x000D_
578	0.1114	0.4995	0	0.0346	0.019	0	9.19191	52.0011	117.977	27.6827	http://wx1.sinaimg.cn/orj360/007CHcvOgy1hpbk6m4pnhj32c03401l0.jpg
579	0.3366	0.6191	0	0	0.0363	0	8.99584	51.3112	117.959	27.6446	http://wx1.sinaimg.cn/orj360/007Chwyugy1hltjh19gvxj313u0tuk2d.jpg
580	0.0234	0.8822	0	0	0.018	0	9.28326	56.4099	117.959	27.6446	http://wx1.sinaimg.cn/orj360/007Chwyugy1hltjhclpeuj313u0q97rv.jpg_x000D_
581	0.2425	0.4627	0	0	0.01	0	8.89989	73.8887	117.965	27.6723	http://wx1.sinaimg.cn/orj360/007czIGAgy1gky611wieej30k00zk7wh.jpg
582	0.311	0.0592	0	0.1455	0.2884	0	9.17762	61.4147	118.03	27.7599	http://wx1.sinaimg.cn/orj360/007dOM7Zgy1hs4ltzeuhmj335c2d0u0z.jpg_x000D_
583	0.1619	0.838	0	0	0	0	5.78642	20.6857	117.947	27.6393	http://wx1.sinaimg.cn/orj360/007dTWoNgy1hqs2y7o7arj33402c0ask.jpg_x000D_
584	0.3126	0.1257	0.0194	0.4123	0.0175	0	6.378	21.922	117.947	27.6393	http://wx1.sinaimg.cn/orj360/007dTWoNgy1hqs2y93s2sj33402c0twp.jpg_x000D_
585	0.9279	0.0721	0	0	0	0	8.56473	47.2041	117.947	27.6393	http://wx1.sinaimg.cn/orj360/007dTWoNgy1hqs2ymfxtaj32c03404qq.jpg_x000D_
586	0.001	0.2801	0.2439	0.0012	0.1599	0	9.08626	51.2928	117.947	27.6393	http://wx1.sinaimg.cn/orj360/007eBZ5Ygy1hsb40e8qq5j30u01o0dy6.jpg_x000D_
587	0.0558	0.2292	0	0.0975	0.1714	0.0321	9.43504	62.3083	117.947	27.6393	http://wx1.sinaimg.cn/orj360/007eBZ5Ygy1hsb40f667lj30u01o0qmh.jpg_x000D_
588	0.0145	0.2627	0.0283	0.0141	0	0	8.76707	50.7549	117.947	27.6393	http://wx1.sinaimg.cn/orj360/007eBZ5Ygy1hsb40frkbij30u01o0qi0.jpg_x000D_
589	0.1983	0.0019	0	0.0367	0	0	8.81659	59.5883	117.947	27.6393	http://wx1.sinaimg.cn/orj360/007eBZ5Ygy1hsb40hb4u4j30u01o0n5j.jpg_x000D_
590	0	0	0	0.1815	0.4677	0	9.14996	58.2219	114.178	35.8977	http://wx1.sinaimg.cn/orj360/007eHYofgy1hrmth4p1n2j31400u0q9r.jpg_x000D_
591	0	0.0023	0	0	0.8319	0	9.21456	59.8436	117.959	27.6446	http://wx1.sinaimg.cn/orj360/007EUMyRgy1hnobqeoiwqj30u0140qb4.jpg_x000D_
592	0	0	0	0	0.9826	0	9.04837	56.0958	117.959	27.6446	http://wx1.sinaimg.cn/orj360/007EUMyRgy1hnobqg43goj30u014044v.jpg_x000D_
593	0	0	0	0.1134	0.2804	0	8.90989	68.3953	117.947	27.6531	http://wx1.sinaimg.cn/orj360/007FKTSXgy1hsk7y9j1c5j31j42ao1kx.jpg_x000D_
594	0	0	0	0.1134	0.2804	0	8.90989	68.3953	114.178	35.8977	http://wx1.sinaimg.cn/orj360/007FKTSXgy1hsk7y9j1c5j31j42ao1kx.jpg_x000D_
595	0	0	0	0.1134	0.2804	0	8.90989	68.3953	117.959	27.6446	http://wx1.sinaimg.cn/orj360/007FKTSXgy1hsk7y9j1c5j31j42ao1kx.jpg_x000D_
596	0	0	0	0.1134	0.2804	0	8.90989	68.3953	117.967	27.6454	http://wx1.sinaimg.cn/orj360/007FKTSXgy1hsk7y9j1c5j31j42ao1kx.jpg_x000D_
597	0	0.6663	0.0148	0	0	0	8.87561	42.7728	118.03	27.7599	http://wx1.sinaimg.cn/orj360/007FW2Bqgy1hs69d54h4sj30u0140ncn.jpg_x000D_
598	0	0.5395	0.4583	0.0021	0	0	9.29615	68.9166	118.03	27.7599	http://wx1.sinaimg.cn/orj360/007G6VBugy1hrm5i9nqm6j33402c0x6s.jpg_x000D_
599	0.2542	0	0	0	0.5303	0	8.02376	53.4788	117.947	27.6393	http://wx1.sinaimg.cn/orj360/007G96T7ly1hqnxrzayljj33b04eou0y.jpg_x000D_
600	0.2059	0	0	0	0.4694	0	7.66868	62.2935	117.947	27.6393	http://wx1.sinaimg.cn/orj360/007G96T7ly1hqnxs11iqgj33b04eou0y.jpg_x000D_
601	0.9053	0.0087	0	0	0.0855	0	8.92102	56.0593	117.959	27.6446	http://wx1.sinaimg.cn/orj360/007gWGCggy1hrx9ayucu1j33402c04qp.jpg_x000D_
602	0.576	0	0.0341	0.0487	0.297	0.0408	7.78271	32.9406	117.959	27.6446	http://wx1.sinaimg.cn/orj360/007gWGCggy1hrx9b0im9jj33401r07wh.jpg_x000D_
603	0.5111	0.3824	0.0609	0.0058	0	0	8.91498	77.1051	118.03	27.7599	http://wx1.sinaimg.cn/orj360/007gxxwely1hs1gc88oypj30u0140gto.jpg_x000D_
604	0.5564	0.3286	0	0.083	0	0	8.89561	71.8388	118.03	27.7599	http://wx1.sinaimg.cn/orj360/007gxxwely1hs1gc96smdj30u0140wm5.jpg_x000D_
605	0.3537	0.1886	0.0787	0.0711	0	0	9.20288	53.8135	118.03	27.7599	http://wx1.sinaimg.cn/orj360/007HJYH3ly1hslf1g2g6hj33402c0qv6.jpg_x000D_
606	0.526	0.2725	0	0.0385	0	0	9.11343	66.8855	118.03	27.7599	http://wx1.sinaimg.cn/orj360/007HJYH3ly1hslf7gorrej32c03407wi.jpg_x000D_
607	0.4247	0	0.4419	0.0024	0.0458	0	9.26753	57.9497	118.03	27.7599	http://wx1.sinaimg.cn/orj360/007HJYH3ly1hslf7ncc5wj33402c07wj.jpg_x000D_
608	0.4996	0.3703	0	0.0148	0	0	9.27237	58.732	118.03	27.7599	http://wx1.sinaimg.cn/orj360/007HJYH3ly1hslfdkkup5j32c03404qq.jpg
609	0	0	0	0.0113	0.4222	0	9.1416	71.6778	117.978	27.667	http://wx1.sinaimg.cn/orj360/007hyP1ily1g7xd7usvhnj30ic0aawf9.jpg
610	0.2393	0.4222	0	0.2313	0.0023	0	9.03779	73.091	118.03	27.7599	http://wx1.sinaimg.cn/orj360/007ieG6Bly1hsc6ya76mhj30u0140asg.jpg_x000D_
611	0	0.6477	0	0.0148	0.0841	0.0071	9.16511	48.7529	117.962	27.6453	http://wx1.sinaimg.cn/orj360/007iKDAuly1hn0590tuv8j30a00dctab.jpg
612	0	0.1303	0	0.7118	0	0	8.81684	49.0339	117.947	27.6393	http://wx1.sinaimg.cn/orj360/007iLRRRly1hrescec75fj30c007idgh.jpg_x000D_
613	0.0618	0.1831	0.3121	0.1396	0	0	9.01342	71.1754	117.947	27.6393	http://wx1.sinaimg.cn/orj360/007iLRRRly1hrescfu776j30dc07imxk.jpg_x000D_
614	0	0.3026	0.0325	0.5209	0.0012	0.0011	9.20207	79.2313	117.947	27.6393	http://wx1.sinaimg.cn/orj360/007iLRRRly1hrescgxyilj30dc07idgd.jpg_x000D_
615	0	0	0.0042	0.1894	0.2277	0	8.5681	52.3791	117.947	27.6393	http://wx1.sinaimg.cn/orj360/007iLRRRly1hresch953uj30b907ijrk.jpg_x000D_
616	0	0	0.1825	0	0	0	8.89215	44.6409	117.942	27.6904	http://wx1.sinaimg.cn/orj360/007iPBkugy1hr0c6kd65nj30b907i74r.jpg_x000D_
617	0.389	0.3088	0	0	0.0011	0	8.9143	77.0787	117.942	27.6904	http://wx1.sinaimg.cn/orj360/007iPBkugy1hr0c6l84r6j30b907iwf4.jpg_x000D_
618	0.4368	0.1874	0	0	0.0015	0	8.45043	82.2202	117.942	27.6904	http://wx1.sinaimg.cn/orj360/007iPBkugy1hr0c6lji7yj30a907iaae.jpg
619	0.3813	0.019	0	0.0177	0	0.0015	9.09061	75.7272	117.947	27.6531	http://wx1.sinaimg.cn/orj360/007lXgJLgy1hrs78octr9j34mo334e82.jpg_x000D_
620	0.6076	0.1088	0.0028	0.1695	0.0189	0.0159	8.05583	70.9942	117.947	27.6393	http://wx1.sinaimg.cn/orj360/007OL3yFgy1hqi7bqc7raj310c1cg17w.jpg_x000D_
621	0.0878	0.524	0	0.0109	0.0469	0.1254	9.08407	58.2191	117.947	27.6531	http://wx1.sinaimg.cn/orj360/007pfSmagy1hs7mb3yf9pj30u0140gvi.jpg_x000D_
622	0	0	0.3231	0.0026	0.0016	0	8.85181	39.0156	118.03	27.7599	http://wx1.sinaimg.cn/orj360/007QB6OLly1hb4icyhntaj30je0lnwlc.jpg
623	0.2392	0.022	0.2922	0.0024	0	0	9.06257	60.1002	117.947	27.6531	http://wx1.sinaimg.cn/orj360/007QtE9fgy1hrhzjfu0kij32bc334x6q.jpg_x000D_
624	0.169	0.2481	0.1817	0.0027	0	0	9.09512	63.5324	117.947	27.6531	http://wx1.sinaimg.cn/orj360/007QtE9fgy1hrhzjk2pn8j32bc334hdu.jpg_x000D_
625	0.4154	0.1351	0.2458	0	0.0347	0	8.76923	63.7168	117.947	27.6531	http://wx1.sinaimg.cn/orj360/007QtE9fgy1hrhzjqod10j32bc334b2a.jpg_x000D_
626	0.4743	0	0.4748	0	0	0	8.65428	49.1501	118.03	27.7599	http://wx1.sinaimg.cn/orj360/007rrGu4gy1hmwsk1gytdj337k2eokjm.jpg
627	0.0228	0.3106	0.216	0.0694	0.0159	0	8.60235	45.7314	118.03	27.7599	http://wx1.sinaimg.cn/orj360/007Se8X8gy1hsjzpgyp1sj30u018xqbg.jpg_x000D_
628	0.0229	0.2949	0.2575	0.0417	0.0161	0.0035	8.61072	46.3057	118.03	27.7599	http://wx1.sinaimg.cn/orj360/007Se8X8gy1hsjzphjrh3j30u018xtfy.jpg_x000D_
629	0.0699	0.3463	0.2212	0.037	0.0221	0.0194	8.71042	62.132	118.03	27.7599	http://wx1.sinaimg.cn/orj360/007Se8X8gy1hsjzpigfnrj30u018xak8.jpg_x000D_
630	0.0473	0.369	0.1898	0.0354	0.0429	0.0128	8.6884	55.7017	118.03	27.7599	http://wx1.sinaimg.cn/orj360/007Se8X8gy1hsjzpjstwnj30u018xqc1.jpg_x000D_
631	0.0384	0.3802	0.2506	0.063	0.0132	0.0131	8.71958	54.1492	118.03	27.7599	http://wx1.sinaimg.cn/orj360/007Se8X8gy1hsjzplynp4j30u018xk0e.jpg
632	0.9085	0.0036	0	0.0199	0.0012	0	8.80799	52.2895	117.947	27.6393	http://wx1.sinaimg.cn/orj360/007SgBJJly1hps7rjqrgzj33402c01kx.jpg_x000D_
633	0.0903	0.1923	0	0	0.5497	0.0519	9.15291	66.1281	117.947	27.6531	http://wx1.sinaimg.cn/orj360/007SPAndgy1hpi3s855jcj33k02o0nph.jpg_x000D_
634	0.0903	0.1923	0	0	0.5497	0.0519	9.15291	66.1281	117.943	27.6497	http://wx1.sinaimg.cn/orj360/007SPAndgy1hpi3s855jcj33k02o0nph.jpg_x000D_
635	0.2452	0.2042	0.0272	0.0259	0	0	8.8686	62.6099	117.947	27.6531	http://wx1.sinaimg.cn/orj360/007SPAndgy1hpi3xnywkzj33hr2mbe85.jpg_x000D_
636	0.2452	0.2042	0.0272	0.0259	0	0	8.8686	62.6099	117.943	27.6497	http://wx1.sinaimg.cn/orj360/007SPAndgy1hpi3xnywkzj33hr2mbe85.jpg_x000D_
637	0.3252	0.1499	0	0	0	0	9.05707	78.7711	117.947	27.6531	http://wx1.sinaimg.cn/orj360/007SPAndgy1hpi3xvhcdrj33k02o0u11.jpg
638	0.3252	0.1499	0	0	0	0	9.05707	78.7711	117.943	27.6497	http://wx1.sinaimg.cn/orj360/007SPAndgy1hpi3xvhcdrj33k02o0u11.jpg
639	0	0.3291	0	0	0.458	0	9.3306	57.6901	117.947	27.6531	http://wx1.sinaimg.cn/orj360/007SPAndgy1hpkaosx9pmj33k02o0qvc.jpg_x000D_
640	0.0741	0.3636	0.002	0.0755	0.2449	0.0018	9.29128	59.14	117.947	27.6531	http://wx1.sinaimg.cn/orj360/007SPAndgy1hplg0tfdhrj33j62nex6v.jpg_x000D_
641	0.1602	0.1448	0	0	0.2536	0.1781	9.14141	61.3726	117.947	27.6531	http://wx1.sinaimg.cn/orj360/007SPAndgy1hplg1cqi7cj33k02o0u12.jpg_x000D_
642	0.094	0.0198	0	0	0.8863	0	9.41722	66.9584	117.962	27.6453	http://wx1.sinaimg.cn/orj360/007SPAndgy1hpqoef55k1j33hr2mbe84.jpg_x000D_
643	0.094	0.0198	0	0	0.8863	0	9.41722	66.9584	114.178	35.8977	http://wx1.sinaimg.cn/orj360/007SPAndgy1hpqoef55k1j33hr2mbe84.jpg_x000D_
644	0.094	0.0198	0	0	0.8863	0	9.41722	66.9584	117.921	27.6397	http://wx1.sinaimg.cn/orj360/007SPAndgy1hpqoef55k1j33hr2mbe84.jpg_x000D_
645	0.094	0.0198	0	0	0.8863	0	9.41722	66.9584	118.03	27.7599	http://wx1.sinaimg.cn/orj360/007SPAndgy1hpqoef55k1j33hr2mbe84.jpg_x000D_
646	0.1694	0.5461	0	0.0025	0.2039	0.0726	9.27124	72.2951	117.962	27.6453	http://wx1.sinaimg.cn/orj360/007SPAndgy1hprau6cfgej33gg2lckjq.jpg_x000D_
647	0.1694	0.5461	0	0.0025	0.2039	0.0726	9.27124	72.2951	114.178	35.8977	http://wx1.sinaimg.cn/orj360/007SPAndgy1hprau6cfgej33gg2lckjq.jpg_x000D_
648	0.1694	0.5461	0	0.0025	0.2039	0.0726	9.27124	72.2951	117.921	27.6397	http://wx1.sinaimg.cn/orj360/007SPAndgy1hprau6cfgej33gg2lckjq.jpg_x000D_
649	0.1694	0.5461	0	0.0025	0.2039	0.0726	9.27124	72.2951	118.03	27.7599	http://wx1.sinaimg.cn/orj360/007SPAndgy1hprau6cfgej33gg2lckjq.jpg_x000D_
650	0.1882	0.2373	0	0.2367	0.2666	0.0547	9.14059	64.944	117.962	27.6453	http://wx1.sinaimg.cn/orj360/007SPAndgy1hprauanrjoj33hb2lzqv8.jpg_x000D_
651	0.1882	0.2373	0	0.2367	0.2666	0.0547	9.14059	64.944	114.178	35.8977	http://wx1.sinaimg.cn/orj360/007SPAndgy1hprauanrjoj33hb2lzqv8.jpg_x000D_
652	0.1882	0.2373	0	0.2367	0.2666	0.0547	9.14059	64.944	117.921	27.6397	http://wx1.sinaimg.cn/orj360/007SPAndgy1hprauanrjoj33hb2lzqv8.jpg_x000D_
653	0.1882	0.2373	0	0.2367	0.2666	0.0547	9.14059	64.944	118.03	27.7599	http://wx1.sinaimg.cn/orj360/007SPAndgy1hprauanrjoj33hb2lzqv8.jpg_x000D_
654	0.1052	0.2256	0	0.0297	0.3677	0.2516	9.27316	64.0271	117.962	27.6453	http://wx1.sinaimg.cn/orj360/007SPAndgy1hpraufpgpej33k02o0nph.jpg_x000D_
655	0.1052	0.2256	0	0.0297	0.3677	0.2516	9.27316	64.0271	114.178	35.8977	http://wx1.sinaimg.cn/orj360/007SPAndgy1hpraufpgpej33k02o0nph.jpg_x000D_
656	0.1052	0.2256	0	0.0297	0.3677	0.2516	9.27316	64.0271	117.921	27.6397	http://wx1.sinaimg.cn/orj360/007SPAndgy1hpraufpgpej33k02o0nph.jpg_x000D_
657	0.1052	0.2256	0	0.0297	0.3677	0.2516	9.27316	64.0271	118.03	27.7599	http://wx1.sinaimg.cn/orj360/007SPAndgy1hpraufpgpej33k02o0nph.jpg_x000D_
658	0.1119	0.5081	0	0	0.0389	0.3048	9.24553	61.206	117.962	27.6453	http://wx1.sinaimg.cn/orj360/007SPAndgy1hpraum75ekj33k02o0e87.jpg_x000D_
659	0.1119	0.5081	0	0	0.0389	0.3048	9.24553	61.206	114.178	35.8977	http://wx1.sinaimg.cn/orj360/007SPAndgy1hpraum75ekj33k02o0e87.jpg_x000D_
660	0.1119	0.5081	0	0	0.0389	0.3048	9.24553	61.206	117.921	27.6397	http://wx1.sinaimg.cn/orj360/007SPAndgy1hpraum75ekj33k02o0e87.jpg_x000D_
661	0.1119	0.5081	0	0	0.0389	0.3048	9.24553	61.206	118.03	27.7599	http://wx1.sinaimg.cn/orj360/007SPAndgy1hpraum75ekj33k02o0e87.jpg_x000D_
662	0	0.6948	0.0026	0.0699	0.0672	0	9.40112	73.3634	117.962	27.6453	http://wx1.sinaimg.cn/orj360/007SPAndgy1hprayn7d1xj33k02o0x6v.jpg_x000D_
663	0	0.6948	0.0026	0.0699	0.0672	0	9.40112	73.3634	114.178	35.8977	http://wx1.sinaimg.cn/orj360/007SPAndgy1hprayn7d1xj33k02o0x6v.jpg_x000D_
664	0	0.6948	0.0026	0.0699	0.0672	0	9.40112	73.3634	117.921	27.6397	http://wx1.sinaimg.cn/orj360/007SPAndgy1hprayn7d1xj33k02o0x6v.jpg_x000D_
665	0	0.6948	0.0026	0.0699	0.0672	0	9.40112	73.3634	118.03	27.7599	http://wx1.sinaimg.cn/orj360/007SPAndgy1hprayn7d1xj33k02o0x6v.jpg_x000D_
666	0.1325	0	0	0	0.855	0.0092	9.10816	64.8274	118.041	27.6708	http://wx1.sinaimg.cn/orj360/007SPAndly1hp8t06ely5j33hr2mbhdw.jpg_x000D_
667	0.1602	0.0217	0	0.1021	0.6606	0.0119	9.28174	71.674	118.041	27.6708	http://wx1.sinaimg.cn/orj360/007SPAndly1hpb1onyib9j33k02o01l1.jpg_x000D_
668	0.0658	0	0	0	0.8766	0	9.18801	62.6306	118.041	27.6708	http://wx1.sinaimg.cn/orj360/007SPAndly1hpb1p6cy7vj32mh3hze85.jpg_x000D_
669	0	0	0	0.0107	0.5985	0	9.25163	71.7191	118.041	27.6708	http://wx1.sinaimg.cn/orj360/007SPAndly1hpb1pckjanj33h52o0x6s.jpg_x000D_
670	0.1446	0.3528	0	0.1453	0.1883	0	8.98861	65.03	114.178	35.8977	http://wx1.sinaimg.cn/orj360/007SPAndly1hpfpnrjk1wj33k02o0kjq.jpg_x000D_
671	0.4154	0	0	0.1237	0.3509	0	8.86917	75.3811	114.178	35.8977	http://wx1.sinaimg.cn/orj360/007SPAndly1hpfpnu2v64j33k02o0kjm.jpg_x000D_
672	0	0.285	0.5007	0.0061	0.0012	0	9.04294	49.7354	117.856	27.8743	http://wx1.sinaimg.cn/orj360/007sRdErgy1hcugvbt51kj30qo0x8th2.jpg
673	0.2887	0.1617	0	0	0	0	9.49606	67.1745	118.026	27.7303	http://wx1.sinaimg.cn/orj360/007umeoply1ggge54ddf4j30p00antd0.jpg
674	0.3205	0.1392	0	0.0881	0	0	8.74736	66.5403	114.178	35.8977	http://wx1.sinaimg.cn/orj360/007VU6aqly3grp35kgemkj31kw11wb2b.jpg
675	0	0.4606	0.3631	0.0013	0	0	9.32394	68.1394	118.03	27.7599	http://wx1.sinaimg.cn/orj360/007WIa87gy1hsise8xe7pj31400u0qk4.jpg_x000D_
676	0	0.5293	0.4183	0.0073	0.0053	0	9.21851	59.6214	118.03	27.7599	http://wx1.sinaimg.cn/orj360/007WIa87gy1hsisehesfbj31400u0wsp.jpg_x000D_
677	0.1958	0.2804	0.1451	0	0.0623	0	9.34062	66.4345	117.977	27.6827	http://wx1.sinaimg.cn/orj360/007WllrHgy1hpx9ec7v06j32c03404qs.jpg_x000D_
678	0.0091	0.3697	0.2727	0.0443	0.0078	0	9.2074	58.9937	117.977	27.6827	http://wx1.sinaimg.cn/orj360/007WllrHgy1hpx9fyinw3j33402c04qr.jpg_x000D_
679	0.2341	0.2815	0	0.0016	0.005	0	8.37436	53.7218	117.947	27.6393	http://wx1.sinaimg.cn/orj360/007WNZ8qly1hqbed17sxuj33402c04qq.jpg_x000D_
680	0.0816	0.1688	0	0.0679	0.0172	0.0019	9.23086	85.7627	117.8	27.631	http://wx1.sinaimg.cn/orj360/007Y7zVVgy1h1kmf7hx4uj30sg0g4gp4.jpg
681	0.0035	0.3439	0.3499	0.0468	0.0019	0.0152	8.9655	49.4217	118.03	27.7599	http://wx1.sinaimg.cn/orj360/007Ybgovgy1hsiyqltzeej31sl0u0ani.jpg_x000D_
682	0	0.2537	0.6012	0.0993	0	0	9.29133	53.1568	118.03	27.7599	http://wx1.sinaimg.cn/orj360/007Ybgovgy1hsiyqnbrolj30u01sj1kx.jpg_x000D_
683	0.7087	0	0	0	0	0	8.9144	67.5532	117.965	27.6815	http://wx1.sinaimg.cn/orj360/007Yr7wigy1hn4zagu934j33402c04qq.jpg_x000D_
684	0.1795	0.0298	0.0103	0.2186	0.1657	0	9.35247	62.673	117.947	27.6531	http://wx1.sinaimg.cn/orj360/007yWaJngy1hqy9rdlwx2j32c0340e84.jpg_x000D_
685	0.4911	0	0	0	0.285	0.2084	8.30248	78.4862	117.947	27.6531	http://wx1.sinaimg.cn/orj360/007yWaJngy1hqy9rr9dd4j32c0340e82.jpg_x000D_
686	0.2482	0.3531	0	0.0086	0.0212	0.008	9.25294	66.4593	117.977	27.6827	http://wx1.sinaimg.cn/orj360/007YyTtBgy1hrd0gx32eqj30go0buju0.jpg
687	0.3263	0.3445	0	0.2532	0.0088	0	9.27146	59.2429	114.178	35.8977	http://wx1.sinaimg.cn/orj360/007Z2CUGgy1hra0u3cebgj30u0140k7z.jpg
688	0.3323	0.0131	0	0.3858	0.0016	0	9.05993	59.886	117.947	27.6531	http://wx1.sinaimg.cn/orj360/007zkM7Ogy1hrowxbww4ej30u0140apb.jpg_x000D_
689	0.1155	0.0118	0	0.1271	0.1688	0.012	9.2593	66.3441	117.947	27.6531	http://wx1.sinaimg.cn/orj360/007zkM7Ogy1hrowyou63aj30u014wdvj.jpg_x000D_
690	0.0832	0.5389	0	0.1019	0	0.0118	9.20224	51.7127	117.965	27.6723	http://wx1.sinaimg.cn/orj360/0080dk9Mgy1hdhuom0xzqj31t92gs7wj.jpg
691	0.6936	0.2458	0	0	0.007	0	8.26999	42.7057	117.924	27.6516	http://wx1.sinaimg.cn/orj360/0082H8jCgy1hs1oarwq2bj30a007i0su.jpg
692	0	0.0096	0.5595	0	0.1906	0	8.8433	41.0622	117.769	27.6699	http://wx1.sinaimg.cn/orj360/0082qQjIly1hek0r9xa2sg309k044qac.jpg_x000D_
693	0	0.0096	0.5595	0	0.1906	0	8.8433	41.0622	117.769	27.6699	http://wx1.sinaimg.cn/orj360/0082qQjIly1hek0r9xa2sg309k044qac.jpg_x000D_
694	0.3201	0.0239	0	0.0437	0.3079	0	8.91421	89.896	117.959	27.6446	http://wx1.sinaimg.cn/orj360/0082qQjIly1hmxcj4z9fij30zk1hb0zx.jpg_x000D_
695	0.3201	0.0239	0	0.0437	0.3079	0	8.91421	89.896	117.967	27.6454	http://wx1.sinaimg.cn/orj360/0082qQjIly1hmxcj4z9fij30zk1hb0zx.jpg_x000D_
696	0	0.928	0	0	0.0104	0	8.84748	49.7504	117.959	27.6446	http://wx1.sinaimg.cn/orj360/0082qQjIly1hmxcj51g3xj30u018ztkc.jpg_x000D_
697	0	0.928	0	0	0.0104	0	8.84748	49.7504	117.967	27.6454	http://wx1.sinaimg.cn/orj360/0082qQjIly1hmxcj51g3xj30u018ztkc.jpg_x000D_
698	0.0308	0.5002	0.1144	0.0512	0.266	0	8.56867	78.4378	118.027	27.7599	http://wx1.sinaimg.cn/orj360/0082qQjIly1hpz9emvezwj30aj0dzdjp.jpg_x000D_
699	0.0308	0.5002	0.1144	0.0512	0.266	0	8.56867	78.4378	117.99	27.7026	http://wx1.sinaimg.cn/orj360/0082qQjIly1hpz9emvezwj30aj0dzdjp.jpg_x000D_
700	0.25	0.0834	0.2866	0.0035	0.3744	0	7.99416	60.2321	118.027	27.7599	http://wx1.sinaimg.cn/orj360/0082qQjIly1hpz9emvf84j30ah0dh0x4.jpg_x000D_
701	0.25	0.0834	0.2866	0.0035	0.3744	0	7.99416	60.2321	117.99	27.7026	http://wx1.sinaimg.cn/orj360/0082qQjIly1hpz9emvf84j30ah0dh0x4.jpg_x000D_
702	0.3261	0.2684	0.0689	0.2066	0.1319	0	8.32395	63.8739	118.027	27.7599	http://wx1.sinaimg.cn/orj360/0082qQjIly1hpz9emw9rej30cd0fowl2.jpg_x000D_
703	0.3261	0.2684	0.0689	0.2066	0.1319	0	8.32395	63.8739	117.99	27.7026	http://wx1.sinaimg.cn/orj360/0082qQjIly1hpz9emw9rej30cd0fowl2.jpg_x000D_
704	0.1655	0.2076	0.4437	0	0.0143	0	8.27454	72.2431	117.967	27.6454	http://wx1.sinaimg.cn/orj360/0084GOpFgy1geaaofpv5hj30sg0lc76x.jpg
705	0.0567	0.6176	0	0.0193	0	0.2067	9.29159	77.209	117.958	27.6401	http://wx1.sinaimg.cn/orj360/0084nbYVly1hq78biseepj30u0140aps.jpg_x000D_
706	0.0031	0.637	0	0.0082	0	0.2629	9.18947	77.1264	117.958	27.6401	http://wx1.sinaimg.cn/orj360/0084nbYVly1hq78bkavagj30u018i4go.jpg_x000D_
707	0.1384	0.2312	0.0406	0.2075	0	0	9.15541	61.7579	117.958	27.6401	http://wx1.sinaimg.cn/orj360/0084nbYVly1hq78borfzaj30u0180ao3.jpg
708	0.4911	0.3503	0.0676	0	0.0547	0.0139	8.90836	62.9178	114.178	35.8977	http://wx1.sinaimg.cn/orj360/0084O8D6gy1hsk44h5492j32c0340b2b.jpg_x000D_
709	0.1924	0.3097	0	0.0284	0.4312	0	9.29373	66.4628	118.046	27.556	http://wx1.sinaimg.cn/orj360/00857BHgly1hr6lo1s1uhj30u0140drk.jpg_x000D_
710	0.1555	0.0419	0	0.2905	0.4569	0	9.2111	73.3205	118.046	27.556	http://wx1.sinaimg.cn/orj360/00857BHgly1hr6lo30wm9j30u018x153.jpg_x000D_
711	0.5194	0.126	0.1787	0.0948	0.075	0	8.16574	50.3925	118.038	27.6785	http://wx1.sinaimg.cn/orj360/0085Dc55gy1hr6lsa5mq3j335s2dc1kz.jpg_x000D_
712	0.1124	0.2019	0.3953	0	0.0085	0	9.31775	71.3063	118.03	27.7599	http://wx1.sinaimg.cn/orj360/0088zN9igy1hrs5vy4ggcj34eo2hb1l1.jpg_x000D_
713	0.0164	0.4586	0.256	0	0	0	8.98569	57.989	118.03	27.7599	http://wx1.sinaimg.cn/orj360/0088zN9igy1hrs5xegddjj32ha4eox6u.jpg
714	0.1347	0.1473	0.2375	0.0281	0.1395	0.0038	9.34166	60.183	118.03	27.7599	http://wx1.sinaimg.cn/orj360/008bjcnlly1hsm8vfjrj9j30u0138wqf.jpg_x000D_
715	0.4696	0.0115	0.032	0.1443	0.0651	0	8.95595	69.7782	118.03	27.7599	http://wx1.sinaimg.cn/orj360/008bui2ugy1hsm9rm4zs4j32bc334npe.jpg_x000D_
716	0.4056	0	0	0	0.0021	0.0254	8.89979	75.7589	117.965	27.6815	http://wx1.sinaimg.cn/orj360/008bWdQUgy1hqvk7appz8j33342nk1kz.jpg_x000D_
717	0.2693	0.1684	0.2084	0.0326	0	0	9.15571	68.0829	117.965	27.6815	http://wx1.sinaimg.cn/orj360/008bWdQUgy1hqvk7xha6fj335s2dc4qr.jpg_x000D_
718	0.5868	0.2732	0	0.0597	0	0.0795	9.18263	62.5186	117.947	27.6393	http://wx1.sinaimg.cn/orj360/008c5Ju1gy1hqxdldzikpj30u0140qf2.jpg
719	0.5819	0.0856	0.2202	0.0962	0.0254	0	8.9911	53.5097	117.947	27.6393	http://wx1.sinaimg.cn/orj360/008c5Ju1gy1hqxdlx0k50j31400u0dog.jpg_x000D_
720	0.3505	0.2098	0.0159	0.2639	0.1202	0	8.56726	48.4257	118.046	27.556	http://wx1.sinaimg.cn/orj360/008caJTtgy1hr7rapi0ucj30rq18sdk6.jpg
721	0	0.0713	0	0.1202	0.2059	0	9.40552	68.9269	117.962	27.6453	http://wx1.sinaimg.cn/orj360/008cgN0Zgy1hr7an9e0ndj30u0140ql0.jpg_x000D_
722	0.4602	0.4728	0.0738	0	0.004	0	9.15016	77.7997	117.937	27.6292	http://wx1.sinaimg.cn/orj360/008DANqUly1hsbni37t78j30l30tu454.jpg_x000D_
723	0	0.3641	0	0.0016	0.4904	0	9.05142	58.5562	117.937	27.6292	http://wx1.sinaimg.cn/orj360/008DANqUly1hsbni9944fj30yg1a5txy.jpg_x000D_
724	0	0.4093	0	0.3315	0	0	9.27193	54.4557	117.947	27.6531	http://wx1.sinaimg.cn/orj360/008eO3usgy1hrdj8afr0cj30u01404e2.jpg_x000D_
725	0.2304	0.2697	0	0.1931	0.0031	0	9.14659	71.0123	117.947	27.6531	http://wx1.sinaimg.cn/orj360/008eO3usgy1hrdj8bf51aj30u0140anf.jpg_x000D_
726	0.4194	0.0088	0	0	0	0	9.07681	72.5415	117.947	27.6531	http://wx1.sinaimg.cn/orj360/008eO3usgy1hrdj8d3z94j31400u0gsy.jpg_x000D_
727	0.3676	0.1069	0.3602	0.0011	0	0	9.31174	67.8602	117.944	27.6474	http://wx1.sinaimg.cn/orj360/008gKU4igy1haim2bf4zrj33402c0npe.jpg_x000D_
728	0	0.0464	0.5292	0	0.1286	0	8.80286	59.9178	117.944	27.6474	http://wx1.sinaimg.cn/orj360/008gKU4igy1haim2mtkkaj33402c0x6q.jpg_x000D_
729	0.5119	0	0	0.049	0	0	9.19558	63.8339	118.021	27.7621	http://wx1.sinaimg.cn/orj360/008gLwNnly1hrc6nve1tnj30vu0j7gmm.jpg_x000D_
730	0.6534	0	0	0.0136	0	0	8.29468	76.0251	118.021	27.7621	http://wx1.sinaimg.cn/orj360/008gLwNnly1hrc6nwkb8mj30j60cddjy.jpg_x000D_
731	0.4156	0.2387	0.01	0	0	0	8.71101	88.0341	117.937	27.6292	http://wx1.sinaimg.cn/orj360/008hJZmZgy1hpct6416lmj32c03407wi.jpg
732	0	0.3991	0.0103	0.1053	0.3676	0.0768	8.81394	43.9749	117.947	27.6531	http://wx1.sinaimg.cn/orj360/008htePhgy1heh4v1cpavj31910u0nac.jpg
733	0.4625	0.0587	0.3958	0	0.0452	0.0015	9.00465	58.4811	118.046	27.556	http://wx1.sinaimg.cn/orj360/008iNYxNly1hrugqzo9yvj30xb18f7bw.jpg
734	0.1421	0.3932	0.0942	0.1445	0.074	0.1399	9.24568	65.132	118.046	27.556	http://wx1.sinaimg.cn/orj360/008jg7wsly1hs68202q3lj31bj0zkdr2.jpg
735	0.1925	0.0169	0	0	0.7705	0	9.49659	68.7614	118.03	27.7599	http://wx1.sinaimg.cn/orj360/008jk3bCgy1hs433g8wcmj32c03407wk.jpg_x000D_
736	0.0812	0	0	0	0.9101	0	7.44703	57.9017	118.03	27.7599	http://wx1.sinaimg.cn/orj360/008jk3bCgy1hs433hdjkuj32c0340e82.jpg_x000D_
737	0.3646	0.0491	0	0.4809	0.0273	0	8.71875	60.0982	118.03	27.7599	http://wx1.sinaimg.cn/orj360/008jk3bCgy1hs433kjh8nj33402c0npf.jpg_x000D_
738	0.0098	0.0469	0.7361	0	0	0	8.78006	50.662	118.03	27.7599	http://wx1.sinaimg.cn/orj360/008o1oD2gy1hoa9kv82b2j31400u0wpq.jpg_x000D_
739	0	0.605	0.281	0	0.0026	0.0037	8.98351	48.5376	118.03	27.7599	http://wx1.sinaimg.cn/orj360/008o1oD2gy1hoa9kwsbf0j31400u0wti.jpg_x000D_
740	0.3803	0.1297	0.0678	0.2542	0.0898	0.0015	9.12483	62.5216	117.962	27.6453	http://wx1.sinaimg.cn/orj360/008oyVWlly1hrx71c39pkj32tc240qv7.jpg_x000D_
741	0	0.4708	0.5161	0	0.0104	0	9.33355	69.1493	118.03	27.7599	http://wx1.sinaimg.cn/orj360/008rM8yYgy1hpg9x0tm9aj32c0340u10.jpg_x000D_
742	0.0746	0.9254	0	0	0	0	9.1157	58.1951	118.03	27.7599	http://wx1.sinaimg.cn/orj360/008rM8yYgy1hpg9z1jqnyj32c0340npg.jpg_x000D_
743	0.1027	0.0813	0.1526	0.0057	0.0163	0	8.70787	49.7312	117.921	27.6397	http://wx1.sinaimg.cn/orj360/008sSpeqgy1hrej965gbej30wi0ia40o.jpg_x000D_
744	0.221	0.1247	0.2595	0.0238	0.068	0	8.37204	55.9797	117.921	27.6397	http://wx1.sinaimg.cn/orj360/008sSpeqgy1hrej98p53aj30wi0iaqh2.jpg
745	0.2411	0.0643	0.2331	0	0	0	8.25306	62.1186	117.921	27.6397	http://wx1.sinaimg.cn/orj360/008tD8irgy1hs4ky3ejumj31ip2a11ky.jpg
746	0.2411	0.0643	0.2331	0	0	0	8.25306	62.1186	118.021	27.7621	http://wx1.sinaimg.cn/orj360/008tD8irgy1hs4ky3ejumj31ip2a11ky.jpg
747	0	0.565	0.1405	0.2487	0.0169	0	8.53492	76.0871	118.027	27.7599	http://wx1.sinaimg.cn/orj360/008tD8irly1hqtmbtgbb7j31hc0u01kx.jpg_x000D_
748	0	0.3169	0.1869	0.0034	0.0254	0.1976	8.92939	48.9431	118.027	27.7599	http://wx1.sinaimg.cn/orj360/008tD8irly1hqtmbvc7y0j31hc0u04qp.jpg_x000D_
749	0.0509	0.4987	0.0981	0.0561	0.0569	0.0257	9.26534	59.8917	118.027	27.7599	http://wx1.sinaimg.cn/orj360/008tD8irly1hqtmbxz93dj31hc0u0e81.jpg_x000D_
750	0.0065	0.4327	0.4248	0.0154	0.0132	0	9.21827	61.3232	118.027	27.7599	http://wx1.sinaimg.cn/orj360/008tD8irly1hqtmby04azj31hc0u0kjl.jpg_x000D_
751	0	0.4269	0	0.079	0.0385	0.0107	9.19355	55.6792	118.021	27.7621	http://wx1.sinaimg.cn/orj360/008tD8irly1hranpigpxdj30u00midj9.jpg_x000D_
752	0.0413	0.3352	0	0.078	0.02	0.2134	9.3246	63.7753	118.021	27.7621	http://wx1.sinaimg.cn/orj360/008tD8irly1hranpijxj0j30u00miq7j.jpg
753	0.3525	0.213	0	0.1137	0.0449	0.0014	9.09013	64.0472	117.921	27.6397	http://wx1.sinaimg.cn/orj360/008tD8irly1hsgb1kzz6fj30zk1hcqf9.jpg_x000D_
754	0.1547	0.2098	0.2656	0	0	0	8.85967	62.8841	117.921	27.6397	http://wx1.sinaimg.cn/orj360/008tD8irly1hsgb1m5y1fj30zk1hc7bv.jpg_x000D_
755	0.4203	0.3349	0.0072	0.1161	0.0495	0.0049	9.04865	63.7069	117.921	27.6397	http://wx1.sinaimg.cn/orj360/008tD8irly1hsgb1pu9wsj30zk1hc7wi.jpg_x000D_
756	0.5216	0.0048	0.1592	0	0	0	8.99632	64.9489	117.947	27.6531	http://wx1.sinaimg.cn/orj360/008tp9N3gy1hqbbo70mq7j30u0140jvq.jpg_x000D_
757	0.5216	0.0048	0.1592	0	0	0	8.99632	64.9489	117.925	27.6529	http://wx1.sinaimg.cn/orj360/008tp9N3gy1hqbbo70mq7j30u0140jvq.jpg_x000D_
758	0.5216	0.0048	0.1592	0	0	0	8.99632	64.9489	117.944	27.6407	http://wx1.sinaimg.cn/orj360/008tp9N3gy1hqbbo70mq7j30u0140jvq.jpg_x000D_
759	0.2537	0.2525	0	0	0	0	8.17296	85.6168	117.942	27.6904	http://wx1.sinaimg.cn/orj360/008tp9N3gy1hqxx4get9kj30dw0ijq5a.jpg_x000D_
760	0.2537	0.2525	0	0	0	0	8.17296	85.6168	117.937	27.6292	http://wx1.sinaimg.cn/orj360/008tp9N3gy1hqxx4get9kj30dw0ijq5a.jpg_x000D_
761	0.175	0.3954	0.1778	0.0678	0	0	9.34747	71.7789	117.942	27.6904	http://wx1.sinaimg.cn/orj360/008tp9N3gy1hqxx4i7k9uj30u0140dz0.jpg_x000D_
762	0.175	0.3954	0.1778	0.0678	0	0	9.34747	71.7789	117.937	27.6292	http://wx1.sinaimg.cn/orj360/008tp9N3gy1hqxx4i7k9uj30u0140dz0.jpg_x000D_
763	0.1263	0.4875	0.0652	0.1036	0.05	0.0045	9.17401	72.9958	117.942	27.6904	http://wx1.sinaimg.cn/orj360/008tp9N3gy1hqxx4panu2j30b80ezad9.jpg_x000D_
764	0.1263	0.4875	0.0652	0.1036	0.05	0.0045	9.17401	72.9958	117.937	27.6292	http://wx1.sinaimg.cn/orj360/008tp9N3gy1hqxx4panu2j30b80ezad9.jpg_x000D_
765	0	0.0455	0.0175	0.0032	0.0105	0	9.05912	58.9141	117.942	27.6904	http://wx1.sinaimg.cn/orj360/008tp9N3gy1hqxx6utsghj30o00w015h.jpg_x000D_
766	0	0.0455	0.0175	0.0032	0.0105	0	9.05912	58.9141	117.937	27.6292	http://wx1.sinaimg.cn/orj360/008tp9N3gy1hqxx6utsghj30o00w015h.jpg_x000D_
767	0.4503	0.0029	0.3801	0	0.0921	0	8.21007	56.4121	118.03	27.7599	http://wx1.sinaimg.cn/orj360/008uGVyuly1hsehe9rq83j30u01t07ha.jpg_x000D_
768	0	0.1533	0	0.3631	0	0	8.84496	46.2433	117.962	27.6453	http://wx1.sinaimg.cn/orj360/008v3ylggy1hozs1cp0r8j32dc35skjt.jpg_x000D_
769	0	0.1533	0	0.3631	0	0	8.84496	46.2433	117.921	27.6397	http://wx1.sinaimg.cn/orj360/008v3ylggy1hozs1cp0r8j32dc35skjt.jpg_x000D_
770	0.3176	0.0356	0	0.2295	0.1896	0	9.06998	56.5058	118.046	27.556	http://wx1.sinaimg.cn/orj360/008vJHuNly1hsei3ofdcij30zk0qpdj5.jpg
771	0.092	0.727	0	0.0486	0.0541	0.0362	8.45899	44.526	117.924	27.6516	http://wx1.sinaimg.cn/orj360/008vq6QFgy1hn6x0w3dilj30og0dpwrk.jpg
772	0.3709	0.2325	0.1567	0	0	0	9.19031	60.003	117.965	27.6815	http://wx1.sinaimg.cn/orj360/008wAxnQgy1hpih7ekt47j30u0140dpg.jpg
773	0.2094	0.1233	0.3949	0	0.2	0.0011	9.16705	64.045	117.921	27.6397	http://wx1.sinaimg.cn/orj360/008wiTiCly1hqj6qw4fa4j30v91vob1m.jpg
774	0.0187	0.0467	0.3553	0.0117	0	0	9.06818	48.1593	118.03	27.7599	http://wx1.sinaimg.cn/orj360/008wVT4cly1hsedsoliqlj30u01407ma.jpg_x000D_
775	0.2099	0.3319	0.2368	0	0	0	9.29217	66.1677	118.03	27.7599	http://wx1.sinaimg.cn/orj360/008wVT4cly1hsedsxbqhoj30u0140qma.jpg_x000D_
776	0.0024	0.1471	0.3604	0.0263	0.08	0	9.37116	58.4208	117.937	27.6292	http://wx1.sinaimg.cn/orj360/008xGIGwgy1hev82e5fbsj30m80chae3.jpg_x000D_
777	0.2944	0.3409	0.062	0.038	0	0	8.95799	75.8821	117.947	27.6531	http://wx1.sinaimg.cn/orj360/008zXf16ly1hqesz3zkt1j34jy62ce8e.jpg
778	0.5391	0.204	0.3772	0	0	0	8.91905	66.0923	118.03	27.7599	http://wx1.sinaimg.cn/orj360/043909b5gy1hsldp5swyij23402c04qq.jpg_x000D_
779	0.5122	0.2242	0.086	0.0121	0.0277	0.1553	9.01923	64.2396	118.03	27.7599	http://wx1.sinaimg.cn/orj360/043909b5gy1hsldpci8u1j23402c0e83.jpg_x000D_
780	0.6151	0	0.475	0	0	0	9.04966	46.9896	118.03	27.7599	http://wx1.sinaimg.cn/orj360/043909b5gy1hsldsh7tucj23402c01ky.jpg_x000D_
781	0.007	0.8166	0.1466	0.0279	0.0012	0	9.22915	59.5034	118.03	27.7599	http://wx1.sinaimg.cn/orj360/3c0d1e42ly1hskyxed1w0j20p00godop.jpg_x000D_
782	0.2559	0.2413	0.2861	0.1304	0	0	9.10498	79.6973	118.03	27.7599	http://wx1.sinaimg.cn/orj360/3c0d1e42ly1hskyxfpta5j21jk111e0n.jpg_x000D_
783	0	0.1123	0.6508	0.0962	0	0	9.43048	68.1352	118.03	27.7599	http://wx1.sinaimg.cn/orj360/3c451565gy1hof7zuead1j22kw3vc4qu.jpg_x000D_
784	0	0	0	0.1521	0.8179	0	9.24804	52.26	117.947	27.6393	http://wx1.sinaimg.cn/orj360/3c8d8e0dly1hscpgp0kgbj237k2eoqv6.jpg_x000D_
785	0.2561	0.2468	0.042	0	0.0114	0	8.64239	66.3878	117.965	27.6815	http://wx1.sinaimg.cn/orj360/3d51f277ly1gvupu3ouidg20a30hshdt.jpg_x000D_
786	0.2561	0.2468	0.042	0	0.0114	0	8.64239	66.3878	117.965	27.6815	http://wx1.sinaimg.cn/orj360/3d51f277ly1gvupu3ouidg20a30hshdt.jpg_x000D_
787	0	0.19	0	0.8071	0	0	9.36677	58.716	117.958	27.671	http://wx1.sinaimg.cn/orj360/3d71619cgy1hnw55k112dj20u0140e2k.jpg_x000D_
788	0	0.301	0	0.0147	0.1172	0	9.17234	52.1146	117.958	27.671	http://wx1.sinaimg.cn/orj360/3d71619cgy1hnw55ofvsuj20u01401c1.jpg_x000D_
789	0.2114	0.5066	0.0058	0.0062	0.1002	0.0022	9.02219	58.9387	117.958	27.6401	http://wx1.sinaimg.cn/orj360/3db7d93dly1hopimixvfsj22dc35sx6t.jpg_x000D_
790	0.1481	0.6283	0	0.1757	0.003	0	9.06285	47.109	117.958	27.6401	http://wx1.sinaimg.cn/orj360/3db7d93dly1hopimxusfvj22mm3i5u13.jpg_x000D_
791	0.2254	0.081	0	0.1263	0	0	8.85074	73.734	117.947	27.6531	http://wx1.sinaimg.cn/orj360/3e4996d2gy1hphwvrwkbkj22c03401l1.jpg_x000D_
792	0.0299	0.9436	0	0	0	0	9.05186	48.6268	117.965	27.6723	http://wx1.sinaimg.cn/orj360/3e752e75gy1hoztcrrcd8j20u01407ir.jpg_x000D_
793	0.0299	0.9436	0	0	0	0	9.05186	48.6268	118.026	27.7303	http://wx1.sinaimg.cn/orj360/3e752e75gy1hoztcrrcd8j20u01407ir.jpg_x000D_
794	0.0068	0.1743	0	0.0711	0.1438	0	9.08485	47.5219	117.962	27.6453	http://wx1.sinaimg.cn/orj360/3e752e75gy1hp28zoul7uj20u01407fc.jpg_x000D_
795	0	0.0272	0	0.0189	0.515	0	9.10009	46.0248	117.962	27.6453	http://wx1.sinaimg.cn/orj360/3e752e75gy1hp28zs976xj20u0140qn9.jpg_x000D_
796	0.0328	0.1923	0	0.4338	0.06	0	8.61414	37.6882	117.961	27.6664	http://wx1.sinaimg.cn/orj360/3ed20e9dly1hqxbagh8fdj20m80aagmk.jpg_x000D_
797	0.1986	0.2235	0.1314	0.2791	0.0906	0	9.10868	58.279	117.965	27.6815	http://wx1.sinaimg.cn/orj360/3efcee64gy1hl1ielhpiyj20u0140wq0.jpg_x000D_
798	0.0218	0.6627	0	0.2676	0	0	9.26532	65.8878	117.945	27.6523	http://wx1.sinaimg.cn/orj360/3f259d69gy1hpsulmqp3qj21e8334b2c.jpg_x000D_
799	0.2557	0.0879	0.0503	0.0811	0.4635	0.0375	9.20049	85.6081	118.041	27.6708	http://wx1.sinaimg.cn/orj360/4018fc05ly1fxjfq11g5ij20j60artby.jpg
800	0.304	0.115	0.3946	0	0.0011	0	8.81608	51.9263	117.977	27.6827	http://wx1.sinaimg.cn/orj360/41d0f2a5gy1hsiqbjpvftj21400u045x.jpg_x000D_
801	0.5172	0.242	0.239	0	0	0	8.92406	64.7185	117.977	27.6827	http://wx1.sinaimg.cn/orj360/41d0f2a5gy1hsiqbovy1kj20u00y9n3u.jpg_x000D_
802	0.3914	0.2714	0.138	0.0075	0	0	9.38433	70.8414	118.03	27.7599	http://wx1.sinaimg.cn/orj360/41d0f2a5gy1hslhu9p5kxj21400u0amg.jpg_x000D_
803	0.3207	0.2898	0.3615	0.0013	0.0011	0	9.34028	67.6274	118.03	27.7599	http://wx1.sinaimg.cn/orj360/41d0f2a5gy1hslhual0m5j20u01087f5.jpg_x000D_
804	0.4492	0.211	0	0.0103	0.1663	0.1423	9.17416	64.5316	117.948	27.6379	http://wx1.sinaimg.cn/orj360/41f88882gy1hjmt5004mnj23402c07wj.jpg_x000D_
805	0	0.5704	0	0.0667	0.0762	0.0933	9.24063	51.0813	117.948	27.6379	http://wx1.sinaimg.cn/orj360/41f88882gy1hjmt5mxn16j22c0340qv8.jpg_x000D_
806	0.3413	0.0022	0.3783	0.0017	0	0	9.17943	67.07	118.046	27.556	http://wx1.sinaimg.cn/orj360/4200d639ly1hslfui7d54j21400u0dw5.jpg
807	0.4366	0.0599	0.04	0.1025	0.3083	0	8.68493	52.4573	117.945	27.6523	http://wx1.sinaimg.cn/orj360/4418edf0gy1fdgt74y7i0j20sg0qodjl.jpg
808	0.1908	0.2222	0	0.1235	0.0037	0.079	9.11609	50.8237	117.937	27.6292	http://wx1.sinaimg.cn/orj360/45859de5ly1hr36ityk2lj21400u07he.jpg_x000D_
809	0.1752	0.0968	0.0669	0.29	0.0874	0.0493	9.34135	58.6238	118.046	27.556	http://wx1.sinaimg.cn/orj360/45859de5ly1hrs7hfthpnj21400u0k4y.jpg_x000D_
810	0.3602	0	0	0.3266	0.0288	0	9.06756	50.5523	118.046	27.556	http://wx1.sinaimg.cn/orj360/45859de5ly1hrs7hh774dj21400u0wq2.jpg
811	0	0.0061	0	0.0485	0.6394	0	9.07014	46.1479	117.924	27.6516	http://wx1.sinaimg.cn/orj360/46462233ly1giclorsldsg20go08jauu.jpg_x000D_
812	0	0.0061	0	0.0485	0.6394	0	9.07014	46.1479	117.924	27.6516	http://wx1.sinaimg.cn/orj360/46462233ly1giclorsldsg20go08jauu.jpg_x000D_
813	0.1691	0.7085	0	0.0244	0	0	8.74275	66.1561	118.026	27.7303	http://wx1.sinaimg.cn/orj360/470a73e7gy1hdbylz99dkj22c0340b2e.jpg_x000D_
814	0.1691	0.7085	0	0.0244	0	0	8.74275	66.1561	118.026	27.7303	http://wx1.sinaimg.cn/orj360/470a73e7gy1hdbylz99dkj22c0340b2e.jpg_x000D_
815	0.0018	0.6412	0	0.1353	0	0.0675	9.20705	53.9686	118.026	27.7303	http://wx1.sinaimg.cn/orj360/470a73e7gy1hdbym40ztfj22c0340hdy.jpg_x000D_
816	0.0018	0.6412	0	0.1353	0	0.0675	9.20705	53.9686	118.026	27.7303	http://wx1.sinaimg.cn/orj360/470a73e7gy1hdbym40ztfj22c0340hdy.jpg_x000D_
817	0	0.1912	0.0123	0.233	0.0076	0	9.39039	64.4203	118.026	27.7303	http://wx1.sinaimg.cn/orj360/470a73e7gy1hdbym7rfaoj22c0340x6t.jpg_x000D_
818	0	0.1912	0.0123	0.233	0.0076	0	9.39039	64.4203	118.026	27.7303	http://wx1.sinaimg.cn/orj360/470a73e7gy1hdbym7rfaoj22c0340x6t.jpg_x000D_
819	0	0.2477	0	0.0567	0	0.0457	9.27476	55.2635	117.677	27.7458	http://wx1.sinaimg.cn/orj360/47b007a3ly1hqqgpcst2pj21400u0apg.jpg_x000D_
820	0	0	0	0	0.8589	0	8.63736	42.5433	117.959	27.6446	http://wx1.sinaimg.cn/orj360/47c3f8fdgy1hpieafx1ftj237k4tchdx.jpg_x000D_
821	0	0	0.9904	0.0092	0	0	8.4104	46.4112	117.959	27.6446	http://wx1.sinaimg.cn/orj360/47c3f8fdgy1hpieazzyoej237k4tchdv.jpg_x000D_
822	0.2167	0.0016	0	0	0.4806	0.2191	9.17144	72.8217	114.178	35.8977	http://wx1.sinaimg.cn/orj360/48489ba1ly1hq0f7rhoh4j21400u012w.jpg
823	0.3385	0.0343	0	0	0.3505	0.1303	9.34096	75.5208	114.178	35.8977	http://wx1.sinaimg.cn/orj360/48489ba1ly1hq0f7sh1vgj21400u04b3.jpg_x000D_
824	0.546	0	0.6656	0	0.0181	0	9.14944	53.1231	118.03	27.7599	http://wx1.sinaimg.cn/orj360/485028a2ly1hsk2hrwbp7j22c02c0u0x.jpg
825	0.6013	0	0.3436	0	0.0024	0	9.07854	55.9012	118.03	27.7599	http://wx1.sinaimg.cn/orj360/485028a2ly1hsk2hslkv1j22c02c0kjl.jpg_x000D_
826	0.2916	0	0	0.3228	0	0	8.84504	51.1131	118.03	27.7599	http://wx1.sinaimg.cn/orj360/48ac9004ly1hskaj504sgj22bx2p3qv7.jpg_x000D_
827	0.0073	0.4456	0.0126	0.0178	0.0667	0	9.07101	62.9767	118.038	27.6785	http://wx1.sinaimg.cn/orj360/48bf1de7gy1hqkn8j7w1pj20u0190qhx.jpg_x000D_
828	0	0	0	0.0369	0.2341	0	8.90725	56.2932	118.038	27.6785	http://wx1.sinaimg.cn/orj360/48d1c7c1gy1h7cpyx05foj21400u0djp.jpg
829	0	0.4402	0	0.1673	0	0	9.1913	55.049	117.947	27.6393	http://wx1.sinaimg.cn/orj360/48de0dfbly1hqlfydna0sj22c0340nph.jpg_x000D_
830	0	0.6131	0	0.0568	0	0	8.99627	52.3962	117.947	27.6393	http://wx1.sinaimg.cn/orj360/48de0dfbly1hqlg04ecfuj22c0340e86.jpg_x000D_
831	0.3217	0.3971	0.168	0	0.0098	0	8.99995	54.353	118.03	27.7599	http://wx1.sinaimg.cn/orj360/496cde06ly1hoblho38aqj20u0190q9w.jpg_x000D_
832	0	0.3263	0.6041	0	0	0.0039	9.08641	59.0101	118.03	27.7599	http://wx1.sinaimg.cn/orj360/496cde06ly1hoblhqmx1dj20u0190tex.jpg
833	0	0.5433	0.312	0	0	0.0024	9.1043	50.7837	118.03	27.7599	http://wx1.sinaimg.cn/orj360/496cde06ly1hoblht0l0kj20u019046s.jpg_x000D_
834	0.072	0.0661	0.5386	0.0043	0	0	9.03066	50.4727	118.03	27.7599	http://wx1.sinaimg.cn/orj360/496cde06ly1hoblmt0pe3j20u0190teb.jpg_x000D_
835	0.2199	0.189	0.1507	0.0551	0.1146	0.2022	9.22629	71.2853	117.965	27.6723	http://wx1.sinaimg.cn/orj360/49baaa1cgy1hh8iyne1ksj20ac0ac3z5.jpg
836	0	0.2424	0	0	0.5302	0.0835	9.19078	50.3277	117.967	27.6454	http://wx1.sinaimg.cn/orj360/49baaa1cgy1hims8sl843j20aa0ibgn4.jpg
837	0.0019	0.1847	0.1347	0	0	0	9.26209	60.0486	118.021	27.7621	http://wx1.sinaimg.cn/orj360/49c04b5bly1hjfa1v1jvaj20m80etjyi.jpg_x000D_
838	0.2385	0.5725	0	0.1245	0	0	8.94043	63.0448	118.021	27.7621	http://wx1.sinaimg.cn/orj360/49c04b5bly1hjfa1zosxbj22io1w0u0x.jpg_x000D_
839	0.0094	0.6067	0.1493	0.1251	0.0931	0	9.26692	55.3099	117.962	27.6453	http://wx1.sinaimg.cn/orj360/49f2970bly1hqf0335htoj21400u07o6.jpg_x000D_
840	0.0094	0.6067	0.1493	0.1251	0.0931	0	9.26692	55.3099	117.959	27.6446	http://wx1.sinaimg.cn/orj360/49f2970bly1hqf0335htoj21400u07o6.jpg_x000D_
841	0	0.662	0.0012	0.0777	0.014	0	9.23657	54.0387	117.962	27.6453	http://wx1.sinaimg.cn/orj360/49f2970bly1hqf033ohr5j20ts140tsn.jpg_x000D_
842	0	0.662	0.0012	0.0777	0.014	0	9.23657	54.0387	117.959	27.6446	http://wx1.sinaimg.cn/orj360/49f2970bly1hqf033ohr5j20ts140tsn.jpg_x000D_
843	0.1562	0.7808	0	0.011	0	0.0211	9.20838	63.4889	117.962	27.6453	http://wx1.sinaimg.cn/orj360/49f2970bly1hqf0349i2dj20ts140kc2.jpg_x000D_
844	0.1562	0.7808	0	0.011	0	0.0211	9.20838	63.4889	117.959	27.6446	http://wx1.sinaimg.cn/orj360/49f2970bly1hqf0349i2dj20ts140kc2.jpg_x000D_
845	0	0.2758	0	0.2184	0.1912	0.1842	9.29531	57.485	117.962	27.6453	http://wx1.sinaimg.cn/orj360/49f2970bly1hqf036ddxlj21400u0h2u.jpg_x000D_
846	0	0.2758	0	0.2184	0.1912	0.1842	9.29531	57.485	117.959	27.6446	http://wx1.sinaimg.cn/orj360/49f2970bly1hqf036ddxlj21400u0h2u.jpg_x000D_
847	0.4076	0.0471	0.0057	0	0.0463	0	9.22716	76.835	117.921	27.6397	http://wx1.sinaimg.cn/orj360/49f2970bly1hqf059a3c4j21400u04b9.jpg_x000D_
848	0.2223	0.5835	0	0.1084	0	0.001	9.11526	53.5172	117.958	27.671	http://wx1.sinaimg.cn/orj360/49f2970bly1hqfjqpg98ej21400u0k9z.jpg_x000D_
849	0.2339	0.2211	0	0	0.3755	0.1388	9.14881	72.8851	118.038	27.6785	http://wx1.sinaimg.cn/orj360/4a631655gy1hpdcpq7b5uj21400u048s.jpg
850	0	0.3185	0.03	0.1988	0.2634	0.1069	9.2313	55.9333	118.046	27.556	http://wx1.sinaimg.cn/orj360/4ac3c7d4gy1hs7vna8wcej21900u04ee.jpg_x000D_
851	0	0.3185	0.03	0.1988	0.2634	0.1069	9.2313	55.9333	118.046	27.556	http://wx1.sinaimg.cn/orj360/4ac3c7d4gy1hs7vna8wcej21900u04ee.jpg_x000D_
852	0	0.7844	0.1866	0.0275	0	0	8.94751	55.4132	118.03	27.7599	http://wx1.sinaimg.cn/orj360/4acecb31gy1hsj6n9hzt5j22dc35sx6s.jpg_x000D_
853	0	0.4841	0.5029	0.013	0	0	9.10534	51.8034	118.03	27.7599	http://wx1.sinaimg.cn/orj360/4acecb31gy1hsj6ndo328j22dc35su10.jpg_x000D_
854	0.1688	0.4813	0.2755	0.0067	0	0	9.11777	66.3178	118.03	27.7599	http://wx1.sinaimg.cn/orj360/4acecb31gy1hsj6nfjg2sj22dc35sb2c.jpg_x000D_
855	0.0087	0.3369	0.0848	0.0012	0.2501	0	9.29807	56.9101	117.961	27.6664	http://wx1.sinaimg.cn/orj360/4b43507aly1hqoyhwvfkwj22hk1cohdu.jpg_x000D_
856	0	0.1124	0	0	0.387	0	9.13145	64.0949	117.986	27.6423	http://wx1.sinaimg.cn/orj360/4ba066aaly1g72ogo8961j205c0403zt.jpg
857	0.2188	0.2533	0.1561	0.0503	0.0016	0	9.15075	52.2161	117.947	27.6531	http://wx1.sinaimg.cn/orj360/4bb44a4fgy1hr5515p0u6j21400u07kp.jpg_x000D_
858	0.2188	0.2533	0.1561	0.0503	0.0016	0	9.15075	52.2161	117.921	27.6397	http://wx1.sinaimg.cn/orj360/4bb44a4fgy1hr5515p0u6j21400u07kp.jpg_x000D_
859	0.2188	0.2533	0.1561	0.0503	0.0016	0	9.15075	52.2161	117.944	27.6474	http://wx1.sinaimg.cn/orj360/4bb44a4fgy1hr5515p0u6j21400u07kp.jpg_x000D_
860	0.1339	0	0.4277	0.02	0.0016	0.0029	9.21675	61.709	118.03	27.7599	http://wx1.sinaimg.cn/orj360/4bda6d44gy1hsj4cpul7mj22750zk1cx.jpg_x000D_
861	0.0015	0.4105	0.3846	0.0522	0	0	9.16827	53.0303	117.794	27.6711	http://wx1.sinaimg.cn/orj360/4c327252gy1hsk9iohhjhj20u01407lq.jpg_x000D_
862	0	0.4616	0	0.055	0.0854	0	9.37989	64.6035	117.967	27.6454	http://wx1.sinaimg.cn/orj360/4c662e8cgy1hpgvov01qqj22dc35sqv6.jpg_x000D_
863	0.0768	0.1713	0	0	0.2319	0.0027	9.43836	69.3964	117.967	27.6454	http://wx1.sinaimg.cn/orj360/4c662e8cgy1hpgvoxin47j22dc35sb2b.jpg_x000D_
864	0.0312	0.1914	0	0.6996	0.0492	0	8.92563	64.5394	117.947	27.6531	http://wx1.sinaimg.cn/orj360/4cd25bf8ly1hsf0vp4he2j20u00y2nng.jpg
865	0.0312	0.1914	0	0.6996	0.0492	0	8.92563	64.5394	114.178	35.8977	http://wx1.sinaimg.cn/orj360/4cd25bf8ly1hsf0vp4he2j20u00y2nng.jpg
866	0.0312	0.1914	0	0.6996	0.0492	0	8.92563	64.5394	118.03	27.7599	http://wx1.sinaimg.cn/orj360/4cd25bf8ly1hsf0vp4he2j20u00y2nng.jpg
867	0.0312	0.1914	0	0.6996	0.0492	0	8.92563	64.5394	117.921	27.6397	http://wx1.sinaimg.cn/orj360/4cd25bf8ly1hsf0vp4he2j20u00y2nng.jpg
868	0.0312	0.1914	0	0.6996	0.0492	0	8.92563	64.5394	118.021	27.7621	http://wx1.sinaimg.cn/orj360/4cd25bf8ly1hsf0vp4he2j20u00y2nng.jpg
869	0.0312	0.1914	0	0.6996	0.0492	0	8.92563	64.5394	117.769	27.6699	http://wx1.sinaimg.cn/orj360/4cd25bf8ly1hsf0vp4he2j20u00y2nng.jpg
870	0.0312	0.1914	0	0.6996	0.0492	0	8.92563	64.5394	117.944	27.6474	http://wx1.sinaimg.cn/orj360/4cd25bf8ly1hsf0vp4he2j20u00y2nng.jpg
871	0.0367	0.7797	0.0498	0.0536	0.0084	0.0103	9.33052	60.332	117.947	27.6531	http://wx1.sinaimg.cn/orj360/4cd25bf8ly1hsf0wlnxk1j20u00yyavj.jpg_x000D_
872	0.0367	0.7797	0.0498	0.0536	0.0084	0.0103	9.33052	60.332	114.178	35.8977	http://wx1.sinaimg.cn/orj360/4cd25bf8ly1hsf0wlnxk1j20u00yyavj.jpg_x000D_
873	0.0367	0.7797	0.0498	0.0536	0.0084	0.0103	9.33052	60.332	118.03	27.7599	http://wx1.sinaimg.cn/orj360/4cd25bf8ly1hsf0wlnxk1j20u00yyavj.jpg_x000D_
874	0.0367	0.7797	0.0498	0.0536	0.0084	0.0103	9.33052	60.332	117.921	27.6397	http://wx1.sinaimg.cn/orj360/4cd25bf8ly1hsf0wlnxk1j20u00yyavj.jpg_x000D_
875	0.0367	0.7797	0.0498	0.0536	0.0084	0.0103	9.33052	60.332	118.021	27.7621	http://wx1.sinaimg.cn/orj360/4cd25bf8ly1hsf0wlnxk1j20u00yyavj.jpg_x000D_
876	0.0367	0.7797	0.0498	0.0536	0.0084	0.0103	9.33052	60.332	117.769	27.6699	http://wx1.sinaimg.cn/orj360/4cd25bf8ly1hsf0wlnxk1j20u00yyavj.jpg_x000D_
877	0.0367	0.7797	0.0498	0.0536	0.0084	0.0103	9.33052	60.332	117.944	27.6474	http://wx1.sinaimg.cn/orj360/4cd25bf8ly1hsf0wlnxk1j20u00yyavj.jpg_x000D_
878	0.1582	0.7551	0	0.0706	0	0	8.85081	61.3047	117.947	27.6531	http://wx1.sinaimg.cn/orj360/4cd25bf8ly1hsf0x8m4ioj20u00zk000.jpg_x000D_
879	0.1582	0.7551	0	0.0706	0	0	8.85081	61.3047	114.178	35.8977	http://wx1.sinaimg.cn/orj360/4cd25bf8ly1hsf0x8m4ioj20u00zk000.jpg_x000D_
880	0.1582	0.7551	0	0.0706	0	0	8.85081	61.3047	118.03	27.7599	http://wx1.sinaimg.cn/orj360/4cd25bf8ly1hsf0x8m4ioj20u00zk000.jpg_x000D_
881	0.1582	0.7551	0	0.0706	0	0	8.85081	61.3047	117.921	27.6397	http://wx1.sinaimg.cn/orj360/4cd25bf8ly1hsf0x8m4ioj20u00zk000.jpg_x000D_
882	0.1582	0.7551	0	0.0706	0	0	8.85081	61.3047	118.021	27.7621	http://wx1.sinaimg.cn/orj360/4cd25bf8ly1hsf0x8m4ioj20u00zk000.jpg_x000D_
883	0.1582	0.7551	0	0.0706	0	0	8.85081	61.3047	117.769	27.6699	http://wx1.sinaimg.cn/orj360/4cd25bf8ly1hsf0x8m4ioj20u00zk000.jpg_x000D_
884	0.1582	0.7551	0	0.0706	0	0	8.85081	61.3047	117.944	27.6474	http://wx1.sinaimg.cn/orj360/4cd25bf8ly1hsf0x8m4ioj20u00zk000.jpg_x000D_
885	0.41	0.0041	0	0.1053	0.3951	0	9.07962	59.6975	118.041	27.6708	http://wx1.sinaimg.cn/orj360/4dd35ebfly1hmvsuurx90j23402c0e83.jpg_x000D_
886	0.3778	0.004	0.1327	0.197	0.2011	0.0625	9.11391	70.2723	118.041	27.6708	http://wx1.sinaimg.cn/orj360/4dd35ebfly1hmvsuznkhpj22c0340u0z.jpg_x000D_
887	0.2851	0	0.2006	0.0754	0.3517	0	8.92075	76.2595	118.041	27.6708	http://wx1.sinaimg.cn/orj360/4dd35ebfly1hmvt7af6s8j22c0340qv7.jpg_x000D_
888	0.0082	0.1199	0.5816	0.316	0.0095	0.0028	8.91333	48.2851	118.03	27.7599	http://wx1.sinaimg.cn/orj360/4ddf99a4ly1hs89x78okxj20pu0ctwj3.jpg_x000D_
889	0	0.302	0.3632	0.3863	0.0089	0.0465	9.08447	48.8887	118.03	27.7599	http://wx1.sinaimg.cn/orj360/4ddf99a4ly1hs89x7a1yhj20pu0fb44u.jpg_x000D_
890	0.0011	0.0747	0.1092	0.7863	0	0.0267	8.89672	47.3216	118.03	27.7599	http://wx1.sinaimg.cn/orj360/4ddf99a4ly1hs89x7a4m3j20l10geaf8.jpg_x000D_
891	0.1786	0.7269	0	0.0538	0	0	9.23484	64.8634	117.947	27.6531	http://wx1.sinaimg.cn/orj360/4de5c4efgy1hpk30hog1sj20u0140k7k.jpg
892	0.1786	0.7269	0	0.0538	0	0	9.23484	64.8634	117.959	27.6446	http://wx1.sinaimg.cn/orj360/4de5c4efgy1hpk30hog1sj20u0140k7k.jpg
893	0.3035	0.5203	0	0.0074	0.0043	0.0035	9.07664	49.4724	117.924	27.6516	http://wx1.sinaimg.cn/orj360/4dfbccb3gy1hjdhn1a2g7j20u013ztjr.jpg_x000D_
894	0	0.984	0	0	0	0	9.22888	62.3298	118.03	27.7599	http://wx1.sinaimg.cn/orj360/4e579ae9ly1hsej3yise8j21400u0tjy.jpg
895	0.3464	0	0.5781	0.0336	0.0115	0	9.12846	65.1293	118.021	27.7621	http://wx1.sinaimg.cn/orj360/4e6a572ely1gayax11d2pj20hs0budig.jpg
896	0.0115	0.7851	0	0.2034	0	0	9.08235	59.2353	117.962	27.6453	http://wx1.sinaimg.cn/orj360/4e87799egy1hnjdwtste8j22c0340b2c.jpg_x000D_
897	0	0.1854	0.0883	0.5913	0.0235	0	8.43033	56.5941	117.962	27.6453	http://wx1.sinaimg.cn/orj360/4e87799egy1hp0z35lpeqj22zq3mrb2a.jpg_x000D_
898	0	0.9925	0.0064	0	0	0	9.0153	72.1264	117.962	27.6453	http://wx1.sinaimg.cn/orj360/4e87799egy1hp0z39os08j23fu4b87wk.jpg_x000D_
899	0	0.9967	0.0018	0	0.0015	0	9.02747	67.4602	117.962	27.6453	http://wx1.sinaimg.cn/orj360/4e87799egy1hp0z3ayq7dj22fa37a1ky.jpg_x000D_
900	0	0	0	0.2308	0.549	0	8.95423	46.2969	117.967	27.6454	http://wx1.sinaimg.cn/orj360/4e87799egy1hptj49m4eej22c0340qv5.jpg
901	0.4066	0	0.0858	0	0.0113	0	9.18619	58.0446	117.967	27.6454	http://wx1.sinaimg.cn/orj360/4e87799egy1hptj4aqngij22c0340qv5.jpg_x000D_
902	0	0.9762	0.0205	0	0.0011	0	9.04542	47.221	117.961	27.6664	http://wx1.sinaimg.cn/orj360/4ec62b32gy1hdq1e513dxj213z0u0q8z.jpg_x000D_
903	0	0.9762	0.0205	0	0.0011	0	9.04542	47.221	117.955	27.6717	http://wx1.sinaimg.cn/orj360/4ec62b32gy1hdq1e513dxj213z0u0q8z.jpg_x000D_
904	0.0175	0.5582	0	0.0178	0	0.0395	9.35309	60.8121	117.961	27.6664	http://wx1.sinaimg.cn/orj360/4ec62b32gy1hdq1e5i532j21400u0as4.jpg
905	0.0175	0.5582	0	0.0178	0	0.0395	9.35309	60.8121	117.955	27.6717	http://wx1.sinaimg.cn/orj360/4ec62b32gy1hdq1e5i532j21400u0as4.jpg
906	0.021	0.9768	0	0	0.002	0	9.01411	55.2961	117.978	27.667	http://wx1.sinaimg.cn/orj360/4ec62b32gy1hp4gr9solgj21410u0wpc.jpg_x000D_
907	0.119	0.5684	0.2579	0.0243	0.0011	0	8.91683	81.5769	117.978	27.667	http://wx1.sinaimg.cn/orj360/4ec62b32gy1hp4grb8q5wj20u0140k0p.jpg_x000D_
908	0.2816	0.4314	0	0.0276	0	0	9.10668	70.1731	118.026	27.7303	http://wx1.sinaimg.cn/orj360/4ec62b32gy1hp92v1oplkj20u0140qfl.jpg_x000D_
909	0	0.6897	0.0392	0	0.2122	0	9.24641	62.162	118.046	27.556	http://wx1.sinaimg.cn/orj360/505ce7f3gy1hs7lpzu9hpj21r70zkatz.jpg_x000D_
910	0	0	0	0	0.5895	0.2979	8.5896	37.1546	117.967	27.6454	http://wx1.sinaimg.cn/orj360/50fab725ly1gfqaaccaauj20j60srwhv.jpg
911	0	0	0	0	0.5895	0.2979	8.5896	37.1546	117.921	27.6397	http://wx1.sinaimg.cn/orj360/50fab725ly1gfqaaccaauj20j60srwhv.jpg
912	0	0	0	0	0.5895	0.2979	8.5896	37.1546	117.944	27.6474	http://wx1.sinaimg.cn/orj360/50fab725ly1gfqaaccaauj20j60srwhv.jpg
913	0.0023	0.5723	0.0071	0	0.395	0	9.03382	51.5005	117.962	27.6453	http://wx1.sinaimg.cn/orj360/513fd57agy1hq6met7ladj21400u0h1s.jpg_x000D_
914	0.0023	0.5723	0.0071	0	0.395	0	9.03382	51.5005	114.178	35.8977	http://wx1.sinaimg.cn/orj360/513fd57agy1hq6met7ladj21400u0h1s.jpg_x000D_
915	0.0023	0.5723	0.0071	0	0.395	0	9.03382	51.5005	117.959	27.6446	http://wx1.sinaimg.cn/orj360/513fd57agy1hq6met7ladj21400u0h1s.jpg_x000D_
916	0.0023	0.5723	0.0071	0	0.395	0	9.03382	51.5005	117.967	27.6454	http://wx1.sinaimg.cn/orj360/513fd57agy1hq6met7ladj21400u0h1s.jpg_x000D_
917	0.0023	0.5723	0.0071	0	0.395	0	9.03382	51.5005	117.944	27.6407	http://wx1.sinaimg.cn/orj360/513fd57agy1hq6met7ladj21400u0h1s.jpg_x000D_
918	0.3383	0.3747	0.1043	0.0773	0.0014	0.0591	9.21396	78.8611	118.03	27.7599	http://wx1.sinaimg.cn/orj360/51a5afbfgy1hseajzxn5oj218w0u017m.jpg_x000D_
919	0.3014	0.3333	0.2117	0.1102	0	0	9.25211	75.4198	118.03	27.7599	http://wx1.sinaimg.cn/orj360/51a5afbfgy1hseak3bxb1j218w0u0wta.jpg_x000D_
920	0.4116	0.4765	0	0.0014	0.0983	0	9.31871	73.8308	117.974	27.6487	http://wx1.sinaimg.cn/orj360/51f33f1dly1hh6ev8ecfkj20ha0ba405.jpg
921	0.4116	0.4765	0	0.0014	0.0983	0	9.31871	73.8308	117.946	27.6519	http://wx1.sinaimg.cn/orj360/51f33f1dly1hh6ev8ecfkj20ha0ba405.jpg
922	0.4116	0.4765	0	0.0014	0.0983	0	9.31871	73.8308	117.945	27.6523	http://wx1.sinaimg.cn/orj360/51f33f1dly1hh6ev8ecfkj20ha0ba405.jpg
923	0.6918	0	0.0238	0	0.0023	0	8.73081	62.2078	117.942	27.6904	http://wx1.sinaimg.cn/orj360/51fac659ly1hjooxvuegbj22tc2404qp.jpg_x000D_
924	0.2973	0.0481	0.007	0	0.0085	0	9.22215	69.4947	117.942	27.6904	http://wx1.sinaimg.cn/orj360/51fac659ly1hjooy2vgm0j22402tchdt.jpg_x000D_
925	0	0.6377	0.1143	0.1059	0	0	9.16999	57.3128	118.03	27.7599	http://wx1.sinaimg.cn/orj360/532f386cgy1hrnzk6yfk0j22pj3m1b2f.jpg_x000D_
926	0	0.3561	0.3233	0.1705	0.0018	0.0059	9.06263	53.4094	118.03	27.7599	http://wx1.sinaimg.cn/orj360/532f386cgy1hrnzkohq6cj22yg27u1l1.jpg_x000D_
927	0.0169	0.1404	0.7798	0.0206	0	0	9.02253	49.423	118.03	27.7599	http://wx1.sinaimg.cn/orj360/537716dagy1hohwx8e9pkj21400u0gpu.jpg_x000D_
928	0	0.4312	0.0021	0.426	0.0473	0	8.78557	61.4512	117.959	27.6446	http://wx1.sinaimg.cn/orj360/538f6ab2gy1hicibd5s9ej20u01hde04.jpg_x000D_
929	0.0209	0.4541	0	0.0288	0.2948	0	9.30339	66.5854	117.959	27.6446	http://wx1.sinaimg.cn/orj360/538f6ab2gy1hicibe1e96j20u01hdnmd.jpg_x000D_
930	0.2245	0.5484	0	0	0.0482	0	8.72491	77.6347	117.962	27.6453	http://wx1.sinaimg.cn/orj360/53a793b7ly1hpy19t1ef1j22bt44zkjr.jpg
931	0.2245	0.5484	0	0	0.0482	0	8.72491	77.6347	117.921	27.6397	http://wx1.sinaimg.cn/orj360/53a793b7ly1hpy19t1ef1j22bt44zkjr.jpg
932	0	0.7932	0.0269	0.1004	0	0.0016	9.04107	52.4945	117.977	27.6827	http://wx1.sinaimg.cn/orj360/53fcc1e1gy1hrrh14fqfgj20xc0iqn8c.jpg_x000D_
933	0	0.374	0.5404	0	0.0054	0	9.29819	54.7011	117.977	27.6827	http://wx1.sinaimg.cn/orj360/53fcc1e1gy1hrrh14xcm4j20xc0ir110.jpg_x000D_
934	0	0.5759	0.2985	0.0355	0.0788	0	9.1453	56.9187	117.977	27.6827	http://wx1.sinaimg.cn/orj360/53fcc1e1gy1hrrh15fxvkj20xc0iqqdt.jpg
935	0.145	0.2538	0	0	0.2893	0.1786	9.40193	65.4991	117.943	27.6497	http://wx1.sinaimg.cn/orj360/5408ee85ly1fukc3z57d1j20j60edtc1.jpg
936	0.2435	0.1122	0.2473	0.0896	0.2072	0.0015	9.28906	64.7746	117.921	27.6397	http://wx1.sinaimg.cn/orj360/551c40e1ly1hikk2hzaa4j21jk15mkjl.jpg_x000D_
937	0.2435	0.1122	0.2473	0.0896	0.2072	0.0015	9.28906	64.7746	118.021	27.7621	http://wx1.sinaimg.cn/orj360/551c40e1ly1hikk2hzaa4j21jk15mkjl.jpg_x000D_
938	0	0.0161	0	0.0719	0.7469	0.0023	8.91383	39.927	117.921	27.6397	http://wx1.sinaimg.cn/orj360/551c40e1ly1hikk2jfc9ij21jk15m7wi.jpg
939	0	0.0161	0	0.0719	0.7469	0.0023	8.91383	39.927	118.021	27.7621	http://wx1.sinaimg.cn/orj360/551c40e1ly1hikk2jfc9ij21jk15m7wi.jpg
940	0	0.7103	0	0.2482	0.017	0.0184	8.63763	42.5286	117.921	27.6397	http://wx1.sinaimg.cn/orj360/551c40e1ly1hikk2jmhs7j21jk15me82.jpg_x000D_
941	0	0.7103	0	0.2482	0.017	0.0184	8.63763	42.5286	118.021	27.7621	http://wx1.sinaimg.cn/orj360/551c40e1ly1hikk2jmhs7j21jk15me82.jpg_x000D_
942	0	0.1784	0	0.0479	0.272	0.0018	9.33178	54.7718	117.948	27.6379	http://wx1.sinaimg.cn/orj360/5549ca22ly1fqbzcz158tj20u011itfp.jpg
943	0.3425	0.0915	0	0	0	0	8.79579	80.432	117.964	27.6443	http://wx1.sinaimg.cn/orj360/554d3febgy1gof3pjn00xj26qo2uee84.jpg
944	0.0364	0.7127	0	0	0.0013	0.0796	9.42837	67.8819	117.944	27.6407	http://wx1.sinaimg.cn/orj360/558c78b7gy1hkbx0cb29gj22c0340e86.jpg
945	0.0909	0.6528	0.248	0	0	0	9.11973	64.7097	118.03	27.7599	http://wx1.sinaimg.cn/orj360/55aeda32gy1hs9k3g1rlaj20u0140aot.jpg_x000D_
946	0	0	0	0	0.868	0	8.86298	51.5182	118.021	27.7621	http://wx1.sinaimg.cn/orj360/55c74f2bgy1hjrppujzgcj235s2dcnpe.jpg_x000D_
947	0.1097	0	0	0	0.0011	0.0015	9.22131	76.5933	117.937	27.6292	http://wx1.sinaimg.cn/orj360/56780894gy1hoto7cfccvj21ai0xo1kx.jpg_x000D_
948	0.4984	0	0	0	0.0037	0	8.48373	70.8139	117.937	27.6292	http://wx1.sinaimg.cn/orj360/56780894gy1hoto7coynpj22681monpd.jpg
949	0	0	0.0359	0	0	0	9.21844	56.602	117.937	27.6292	http://wx1.sinaimg.cn/orj360/56780894gy1hoto7nurqzj24002o01l3.jpg_x000D_
950	0.082	0.3184	0	0	0	0.0174	9.30126	55.6316	117.921	27.6397	http://wx1.sinaimg.cn/orj360/56f3c8e6gy1hjkle6ryebj20u0140h05.jpg_x000D_
951	0.082	0.3184	0	0	0	0.0174	9.30126	55.6316	118.021	27.7621	http://wx1.sinaimg.cn/orj360/56f3c8e6gy1hjkle6ryebj20u0140h05.jpg_x000D_
952	0.2095	0.1048	0	0	0	0	9.3218	58.9586	117.921	27.6397	http://wx1.sinaimg.cn/orj360/56f3c8e6gy1hjkle7q6alj20u01407dv.jpg_x000D_
953	0.2095	0.1048	0	0	0	0	9.3218	58.9586	118.021	27.7621	http://wx1.sinaimg.cn/orj360/56f3c8e6gy1hjkle7q6alj20u01407dv.jpg_x000D_
954	0.0128	0.0525	0.0048	0.003	0.4455	0	9.2304	54.5741	117.947	27.6531	http://wx1.sinaimg.cn/orj360/56f3c8e6gy1hjmohk5r2rj20u014015b.jpg_x000D_
955	0.0128	0.0525	0.0048	0.003	0.4455	0	9.2304	54.5741	118.021	27.7621	http://wx1.sinaimg.cn/orj360/56f3c8e6gy1hjmohk5r2rj20u014015b.jpg_x000D_
956	0.1086	0.74	0	0	0.0114	0	9.03047	68.3541	117.947	27.6531	http://wx1.sinaimg.cn/orj360/56f3c8e6gy1hjmohkiu7fj20u0140gyt.jpg_x000D_
957	0.1086	0.74	0	0	0.0114	0	9.03047	68.3541	118.021	27.7621	http://wx1.sinaimg.cn/orj360/56f3c8e6gy1hjmohkiu7fj20u0140gyt.jpg_x000D_
958	0	0.3291	0.046	0.0738	0	0	9.36289	57.9354	117.947	27.6531	http://wx1.sinaimg.cn/orj360/56f3c8e6gy1hjmohlydl9j20u0140nbl.jpg_x000D_
959	0	0.3291	0.046	0.0738	0	0	9.36289	57.9354	118.021	27.7621	http://wx1.sinaimg.cn/orj360/56f3c8e6gy1hjmohlydl9j20u0140nbl.jpg_x000D_
960	0.2487	0.123	0	0.2268	0.2009	0	9.34576	72.6725	117.932	27.6853	http://wx1.sinaimg.cn/orj360/56f3c8e6gy1hjohpmqulmj20u01407ea.jpg_x000D_
961	0.1724	0.419	0	0.0063	0.1355	0.2652	9.45995	71.6747	117.924	27.6516	http://wx1.sinaimg.cn/orj360/575ee798ly1hrmjdvndjpj21400u07hd.jpg_x000D_
962	0.2142	0.4027	0	0.0125	0.2335	0.1292	9.29611	73.1476	117.924	27.6516	http://wx1.sinaimg.cn/orj360/575ee798ly1hrmjdwwxazj21400u0159.jpg_x000D_
963	0.015	0.7972	0.0226	0	0.0121	0	8.89632	45.4377	117.856	27.8743	http://wx1.sinaimg.cn/orj360/5939adbdly1gaoef9k1e0j25uy3w17wi.jpg
964	0.0216	0.7871	0	0	0.0034	0	9.34857	64.74	117.943	27.6497	http://wx1.sinaimg.cn/orj360/593e019egy1fr1jc8seikj20zi0qodqf.jpg
965	0.0921	0.0234	0.3364	0	0.5318	0	9.43366	70.584	118.038	27.6785	http://wx1.sinaimg.cn/orj360/5a42bfd7gy1hqtz9ub0ouj20ry0kngt3.jpg_x000D_
966	0.2173	0	0.1923	0.1042	0.4346	0.0064	9.18166	80.6812	118.038	27.6785	http://wx1.sinaimg.cn/orj360/5a42bfd7gy1hqtz9vdr6vj20sg0lcgrm.jpg_x000D_
967	0	0	0	0.1575	0.6868	0.0476	9.07535	54.3611	117.947	27.6393	http://wx1.sinaimg.cn/orj360/5b2bde9agy1hs306iw9z6j20u01ddgyf.jpg_x000D_
968	0.3938	0.0357	0.1654	0.0744	0.0152	0	8.71443	59.8419	118.03	27.7599	http://wx1.sinaimg.cn/orj360/5cce7bd8gy1hskx80rse8j21400u0qc7.jpg_x000D_
969	0.4234	0.2921	0	0	0.1161	0.0285	8.87863	67.6306	117.967	27.6454	http://wx1.sinaimg.cn/orj360/5d192af3gy1gr8j2x4z0ij23402c04qq.jpg
970	0.3915	0	0.28	0	0.0569	0	9.26558	72.532	117.965	27.6815	http://wx1.sinaimg.cn/orj360/5d205613gy1hq0wbiax8cj234022oe82.jpg_x000D_
971	0.1605	0.3249	0	0	0.0023	0.0072	9.20154	70.9296	117.965	27.6815	http://wx1.sinaimg.cn/orj360/5d205613gy1hq0wcqknpfj222o340b2b.jpg_x000D_
972	0.4563	0.0049	0.2344	0.0054	0	0	8.99756	64.4513	117.965	27.6815	http://wx1.sinaimg.cn/orj360/5d205613gy1hq0wdiqns8j22c0340qv6.jpg
973	0.447	0.0767	0	0.0222	0.0387	0	9.01261	76.3387	117.965	27.6815	http://wx1.sinaimg.cn/orj360/5d72c416gy1hdk0ze64fjj22c03401ky.jpg_x000D_
974	0.222	0.2497	0.0164	0.0032	0.0492	0.0351	9.1437	55.6593	118.03	27.7599	http://wx1.sinaimg.cn/orj360/5d7ca1e9ly1hrup96e47wj20u01t5188.jpg_x000D_
975	0.0096	0.127	0.1816	0.0266	0.0063	0.1272	9.04345	45.3122	118.03	27.7599	http://wx1.sinaimg.cn/orj360/5d7ca1e9ly1hrup979b4cj21400u0k34.jpg_x000D_
976	0.1545	0.084	0.2402	0	0.0049	0	9.35171	64.6347	117.944	27.6474	http://wx1.sinaimg.cn/orj360/5dcca866gy1hpb9yndiruj21400u016w.jpg
977	0.4576	0.2245	0	0	0.0991	0.2063	9.17062	59.0043	117.937	27.6292	http://wx1.sinaimg.cn/orj360/5e678949ly1hs6e93y1kgj23402c0x6r.jpg_x000D_
978	0.042	0.728	0	0	0.1046	0	9.22637	55.8526	117.937	27.6292	http://wx1.sinaimg.cn/orj360/5e678949ly1hs6e9tq9urj22c03407wn.jpg_x000D_
979	0	0.597	0	0.0978	0	0.2656	9.12975	48.2527	117.937	27.6292	http://wx1.sinaimg.cn/orj360/5e678949ly1hs6e9zpe5nj22c0340e88.jpg_x000D_
980	0.3064	0.2816	0	0.0187	0.2927	0.0274	9.18531	62.3774	117.962	27.6453	http://wx1.sinaimg.cn/orj360/5e7fe327gy1hona4smiy4j20u0190am3.jpg_x000D_
981	0.3064	0.2816	0	0.0187	0.2927	0.0274	9.18531	62.3774	117.958	27.671	http://wx1.sinaimg.cn/orj360/5e7fe327gy1hona4smiy4j20u0190am3.jpg_x000D_
982	0.3064	0.2816	0	0.0187	0.2927	0.0274	9.18531	62.3774	117.958	27.6401	http://wx1.sinaimg.cn/orj360/5e7fe327gy1hona4smiy4j20u0190am3.jpg_x000D_
983	0.4099	0.1901	0.1078	0.0893	0.2051	0	8.41292	91.3649	117.942	27.6904	http://wx1.sinaimg.cn/orj360/5efbcadfgy1g7r5fhc203j2036036a9w.jpg
984	0.7407	0.0155	0	0	0	0	8.51079	57.5583	117.965	27.6815	http://wx1.sinaimg.cn/orj360/5f0c80d2gy1hop4u95pksj22wb25lnpd.jpg_x000D_
985	0.2839	0.1934	0	0.0027	0	0	8.92502	71.2535	117.965	27.6815	http://wx1.sinaimg.cn/orj360/5f0c80d2gy1hop73qtko9j22dc35skjo.jpg_x000D_
986	0.2071	0.0071	0.3529	0	0.0982	0	9.18141	57.7467	117.986	27.6848	http://wx1.sinaimg.cn/orj360/5f40be6bgy1fg6z926zwaj20pu0h840c.jpg
987	0	0.1197	0	0.5746	0.1478	0.0027	9.16371	70.5722	118.021	27.7621	http://wx1.sinaimg.cn/orj360/5f40be6bly1hjz15w0x98j20k00zlb29.jpg
988	0.4968	0.0751	0.0015	0.3443	0	0	8.86794	62.3652	118.03	27.7599	http://wx1.sinaimg.cn/orj360/5f50e15cgy1hsmmqtymctj22c0340u0y.jpg_x000D_
989	0.386	0.0696	0	0.119	0.1262	0	9.39286	69.2506	117.947	27.6531	http://wx1.sinaimg.cn/orj360/5ff5f0fegy1hrmbruzzucj20u0140duv.jpg_x000D_
990	0.3817	0.3801	0.0095	0.0535	0.0267	0.0512	9.10471	68.3847	114.178	35.8977	http://wx1.sinaimg.cn/orj360/60720421ly1hon2qknnn1j21400u0k1m.jpg
991	0.3817	0.3801	0.0095	0.0535	0.0267	0.0512	9.10471	68.3847	117.967	27.6454	http://wx1.sinaimg.cn/orj360/60720421ly1hon2qknnn1j21400u0k1m.jpg
992	0.1937	0.3655	0	0	0.4399	0	9.39089	65.7068	114.178	35.8977	http://wx1.sinaimg.cn/orj360/60720421ly1hon2qlnj8uj21400u0qeh.jpg_x000D_
993	0.1937	0.3655	0	0	0.4399	0	9.39089	65.7068	117.967	27.6454	http://wx1.sinaimg.cn/orj360/60720421ly1hon2qlnj8uj21400u0qeh.jpg_x000D_
994	0.3794	0.308	0.3126	0	0	0	9.17801	74.3263	114.178	35.8977	http://wx1.sinaimg.cn/orj360/60720421ly1hon2qo592aj20u0140473.jpg_x000D_
995	0.3794	0.308	0.3126	0	0	0	9.17801	74.3263	117.967	27.6454	http://wx1.sinaimg.cn/orj360/60720421ly1hon2qo592aj20u0140473.jpg_x000D_
996	0	0.4218	0.5445	0.0687	0	0	8.60291	44.5325	117.959	27.6446	http://wx1.sinaimg.cn/orj360/61322debgy1hpcotsrk0rj233s4o01l3.jpg_x000D_
997	0	0.4027	0	0.1304	0	0.0117	9.41095	73.8221	117.959	27.6446	http://wx1.sinaimg.cn/orj360/61322debgy1hpcozvdviaj24o033s1l2.jpg_x000D_
998	0	0.3566	0.3773	0	0.0537	0.0181	9.37873	68.7813	118.027	27.7599	http://wx1.sinaimg.cn/orj360/61bfe904gy1hnbbckdf9lj20u0140nf5.jpg_x000D_
999	0	0.3566	0.3773	0	0.0537	0.0181	9.37873	68.7813	117.978	27.647	http://wx1.sinaimg.cn/orj360/61bfe904gy1hnbbckdf9lj20u0140nf5.jpg_x000D_
1000	0	0.1573	0.677	0	0.135	0.009	9.33094	62.7462	118.03	27.7599	http://wx1.sinaimg.cn/orj360/61d80f7dgy1hrgl4amtasj21400u0tlc.jpg_x000D_
1001	0	0.676	0.3102	0.0137	0	0	9.21306	60.2175	118.03	27.7599	http://wx1.sinaimg.cn/orj360/61d80f7dgy1hrgl4bmgopj20u0140qj1.jpg
1002	0.1558	0.6551	0.0481	0	0.0286	0.0019	5.12161	30.7458	117.962	27.6453	http://wx1.sinaimg.cn/orj360/62450576gy1hqiygmrpb1j21r70zk7a9.jpg_x000D_
1003	0.1367	0.3947	0.3205	0	0.0088	0	9.09475	80.3652	117.943	27.6497	http://wx1.sinaimg.cn/orj360/62685459gy1hne4006ydtj20u00gwgrv.jpg_x000D_
1004	0.1367	0.3947	0.3205	0	0.0088	0	9.09475	80.3652	117.946	27.6519	http://wx1.sinaimg.cn/orj360/62685459gy1hne4006ydtj20u00gwgrv.jpg_x000D_
1005	0.1367	0.3947	0.3205	0	0.0088	0	9.09475	80.3652	117.944	27.6407	http://wx1.sinaimg.cn/orj360/62685459gy1hne4006ydtj20u00gwgrv.jpg_x000D_
1006	0.1367	0.3947	0.3205	0	0.0088	0	9.09475	80.3652	117.945	27.6523	http://wx1.sinaimg.cn/orj360/62685459gy1hne4006ydtj20u00gwgrv.jpg_x000D_
1007	0.0707	0	0	0	0.929	0	9.33249	62.1837	117.967	27.6454	http://wx1.sinaimg.cn/orj360/6272876cgy1hrnw4ea1bhj22dc35shdw.jpg
1008	0.0546	0.3282	0	0	0.6147	0	9.24962	62.3469	117.965	27.6723	http://wx1.sinaimg.cn/orj360/6275865bgy3gojx0so954j20u0140qu4.jpg
1009	0.3518	0.3149	0.2515	0	0	0	9.1549	68.4562	118.03	27.7599	http://wx1.sinaimg.cn/orj360/627a79a6ly1hsjxpwxb28j20u0140qdt.jpg_x000D_
1010	0.0143	0.1565	0	0.4601	0.0262	0.0034	9.10785	50.562	117.947	27.6393	http://wx1.sinaimg.cn/orj360/62934082gy1hsk3bfeiyoj22by3407wk.jpg_x000D_
1011	0.0038	0.7542	0	0.0722	0	0.0483	9.36016	56.7229	117.947	27.6393	http://wx1.sinaimg.cn/orj360/62934082gy1hsk3brb7nkj22by340qv9.jpg
1012	0.4277	0.3644	0.1585	0	0	0	9.12506	69.341	118.03	27.7599	http://wx1.sinaimg.cn/orj360/62bc9f5bgy1hsjzk4fye1j21400u0thn.jpg_x000D_
1013	0.7114	0.2537	0	0	0.0075	0	8.76797	73.7198	118.03	27.7599	http://wx1.sinaimg.cn/orj360/62bc9f5bgy1hsjzk5s0s1j20u01400xm.jpg_x000D_
1014	0.4628	0.2761	0.3319	0.0013	0	0	9.28684	72.9756	118.03	27.7599	http://wx1.sinaimg.cn/orj360/62bc9f5bgy1hsjzk698puj21400u0gst.jpg_x000D_
1015	0.1258	0.874	0	0	0	0	9.05972	65.1225	118.03	27.7599	http://wx1.sinaimg.cn/orj360/62bc9f5bgy1hsjzk7ypfoj20u0140am6.jpg_x000D_
1016	0	0.9523	0	0	0	0	8.91723	49.9389	117.947	27.6393	http://wx1.sinaimg.cn/orj360/62dd5c6fgy1hsj2gmvqtbj20u01hcqt9.jpg_x000D_
1017	0	0.4655	0	0.3659	0	0	9.10667	48.794	117.947	27.6393	http://wx1.sinaimg.cn/orj360/62ff98f4ly1hrfq5m7exyj22c0340nph.jpg_x000D_
1018	0.0142	0.6445	0	0.002	0.0045	0	9.19124	52.279	117.947	27.6393	http://wx1.sinaimg.cn/orj360/62ff98f4ly1hrfq6l68b5j23402c0hdv.jpg_x000D_
1019	0.4799	0.1825	0	0.0048	0.0564	0.0077	8.82751	59.92	117.947	27.6393	http://wx1.sinaimg.cn/orj360/6324b471ly1hqr9r8ap3cj20u014012n.jpg_x000D_
1020	0.1858	0.2001	0	0.1564	0	0	9.34254	71.9364	117.924	27.6516	http://wx1.sinaimg.cn/orj360/6330775egy1hrj91km8qdj20u0140tpx.jpg_x000D_
1021	0.1839	0.2234	0	0.2378	0.018	0	9.29474	62.3524	117.924	27.6516	http://wx1.sinaimg.cn/orj360/6330775egy1hrj91meorrj20zk0nptmt.jpg
1022	0	0	0	0.1044	0.2318	0.1823	9.07292	56.9605	114.178	35.8977	http://wx1.sinaimg.cn/orj360/6335d598gy1hmxf24e09sj22c0340u11.jpg_x000D_
1023	0	0	0	0.1044	0.2318	0.1823	9.07292	56.9605	117.959	27.6446	http://wx1.sinaimg.cn/orj360/6335d598gy1hmxf24e09sj22c0340u11.jpg_x000D_
1024	0	0	0	0.1044	0.2318	0.1823	9.07292	56.9605	118.041	27.6708	http://wx1.sinaimg.cn/orj360/6335d598gy1hmxf24e09sj22c0340u11.jpg_x000D_
1025	0.264	0	0	0.0081	0.002	0	8.60814	47.5198	117.937	27.6292	http://wx1.sinaimg.cn/orj360/6379a08dly1hs811bom89j21uo0u0k8w.jpg_x000D_
1026	0.3235	0	0	0	0	0	8.70004	50.1182	117.937	27.6292	http://wx1.sinaimg.cn/orj360/6379a08dly1hs811c6e30j21400u0tjd.jpg_x000D_
1027	0.1654	0	0	0.0276	0.0024	0	8.88105	54.8403	117.937	27.6292	http://wx1.sinaimg.cn/orj360/6379a08dly1hs811d8lavj21uo0u04d0.jpg_x000D_
1028	0.0739	0.252	0	0.0075	0.0964	0.0398	9.37467	62.9534	117.769	27.6699	http://wx1.sinaimg.cn/orj360/64073f70gy1hsayt14nmej21400u0alb.jpg_x000D_
1029	0.1401	0.1927	0	0.2772	0.077	0.2671	9.05939	52.967	117.769	27.6699	http://wx1.sinaimg.cn/orj360/64073f70gy1hsayt394j5j20u0140wt8.jpg_x000D_
1030	0	0.29	0	0.0345	0.0101	0.4876	9.119	53.161	117.769	27.6699	http://wx1.sinaimg.cn/orj360/64073f70gy1hsayt9x291j20u0140qa5.jpg_x000D_
1031	0.1529	0.4334	0	0	0.2868	0.0037	9.14156	53.9461	117.947	27.6531	http://wx1.sinaimg.cn/orj360/64078980gy1hs9mdd13q5j22dc35sb2f.jpg_x000D_
1032	0.1529	0.4334	0	0	0.2868	0.0037	9.14156	53.9461	118.021	27.7621	http://wx1.sinaimg.cn/orj360/64078980gy1hs9mdd13q5j22dc35sb2f.jpg_x000D_
1033	0.1529	0.4334	0	0	0.2868	0.0037	9.14156	53.9461	117.943	27.6497	http://wx1.sinaimg.cn/orj360/64078980gy1hs9mdd13q5j22dc35sb2f.jpg_x000D_
1034	0.1529	0.4334	0	0	0.2868	0.0037	9.14156	53.9461	117.937	27.6292	http://wx1.sinaimg.cn/orj360/64078980gy1hs9mdd13q5j22dc35sb2f.jpg_x000D_
1035	0	0.9984	0	0.0016	0	0	8.42983	30.1334	117.978	27.667	http://wx1.sinaimg.cn/orj360/642601c6ly1h6fmh54ej9j20ep08ajsf.jpg
1036	0.389	0.3758	0	0.1074	0	0	8.91073	79.2579	118.038	27.6785	http://wx1.sinaimg.cn/orj360/643dbf5aly1h8imn4zl79j22dc35s7wj.jpg
1037	0.2278	0.0893	0.887	0	0.001	0	8.80015	70.1086	117.921	27.6397	http://wx1.sinaimg.cn/orj360/64536367gy1gf4e0o0xn0j21400u0jw6.jpg
1038	0.0157	0.0162	0.357	0.09	0.286	0	8.89854	69.8664	117.977	27.6827	http://wx1.sinaimg.cn/orj360/64ba1b04gy1hh40gi5dhog20ir0xckjl.jpg_x000D_
1039	0.0157	0.0162	0.357	0.09	0.286	0	8.89854	69.8664	117.977	27.6827	http://wx1.sinaimg.cn/orj360/64ba1b04gy1hh40gi5dhog20ir0xckjl.jpg_x000D_
1040	0	0.5575	0.1033	0.0158	0	0	8.45545	45.1044	117.945	27.6523	http://wx1.sinaimg.cn/orj360/654038dbly1hsd6qll3ocj21kw11xww1.jpg_x000D_
1041	0	0.5444	0.454	0	0	0	8.71482	53.7269	117.945	27.6523	http://wx1.sinaimg.cn/orj360/654038dbly1hsd6qmdflbj20dw09975d.jpg
1042	0.1794	0.5801	0	0.0657	0.0205	0	9.35099	70.4563	118.03	27.7599	http://wx1.sinaimg.cn/orj360/65411573gy1hsfvt1my49j22wo26iu13.jpg_x000D_
1043	0.4081	0.3296	0	0	0.084	0	9.12464	84.383	118.03	27.7599	http://wx1.sinaimg.cn/orj360/65411573gy1hsfvtrq6kkj22yo280qv9.jpg_x000D_
1044	0	0	0	0.0034	0.3696	0.0096	9.14178	73.1997	118.03	27.7599	http://wx1.sinaimg.cn/orj360/65411573gy1hsfvy9rakyj22802yoqva.jpg_x000D_
1045	0	0	0	0.0629	0.1714	0	9.20769	62.3602	118.03	27.7599	http://wx1.sinaimg.cn/orj360/65411573gy1hshygydjorj22yo280b2f.jpg_x000D_
1046	0.0027	0.0614	0.1041	0.009	0.5657	0.0014	9.43884	63.3253	118.03	27.7599	http://wx1.sinaimg.cn/orj360/65411573gy1hshyh5wvmnj22yo27ynpj.jpg_x000D_
1047	0.1199	0.0912	0.4896	0	0	0	9.14241	60.6304	118.03	27.7599	http://wx1.sinaimg.cn/orj360/65411573gy1hsj20yjdbfj22yo280qv9.jpg_x000D_
1048	0.1032	0.1487	0.3213	0	0	0	9.15334	57.3999	118.03	27.7599	http://wx1.sinaimg.cn/orj360/65411573gy1hsj211sec2j22x726u1kz.jpg_x000D_
1049	0.1113	0.1178	0.253	0.1235	0.0012	0	9.36488	61.7943	118.03	27.7599	http://wx1.sinaimg.cn/orj360/6580d5begy1hse584dwyyj23b04eou0z.jpg_x000D_
1050	0.1696	0.1004	0.2777	0.1324	0.0011	0	9.2003	61.4376	118.03	27.7599	http://wx1.sinaimg.cn/orj360/6580d5begy1hse5858wr7j22c0340u0x.jpg_x000D_
1051	0.1317	0.2675	0	0.1682	0.0757	0.0105	9.05314	61.5444	118.03	27.7599	http://wx1.sinaimg.cn/orj360/65c85b81gy1hsmgzkgog9j22bk334u10.jpg_x000D_
1052	0.3687	0.3153	0.0876	0.0032	0	0.2237	8.99371	59.1113	118.03	27.7599	http://wx1.sinaimg.cn/orj360/65c85b81gy1hsmgzzgfexj23342bkqv8.jpg_x000D_
1053	0.4863	0.1716	0	0.1076	0.0037	0.2141	8.72739	48.8239	118.03	27.7599	http://wx1.sinaimg.cn/orj360/65c85b81gy1hsmh037c5ij23342bkqv8.jpg
1054	0	0.3335	0.6636	0	0	0	8.53792	54.7416	118.03	27.7599	http://wx1.sinaimg.cn/orj360/65f7da77gy1hs46yrbobmj235s2dcnpf.jpg_x000D_
1055	0.0129	0.7807	0.1851	0	0	0	9.11833	54.2508	118.03	27.7599	http://wx1.sinaimg.cn/orj360/65f7da77gy1hs46yynv1jj22dc35s7wk.jpg_x000D_
1056	0	0.3629	0.3315	0.0928	0.0052	0	9.38671	60.2932	118.03	27.7599	http://wx1.sinaimg.cn/orj360/65f7da77gy1hs46z3rk7jj22io1w0b2b.jpg_x000D_
1057	0	0	0	0.0014	0.1436	0.7974	9.2045	49.0048	118.027	27.7599	http://wx1.sinaimg.cn/orj360/65faf187gy1hha0xqdg5pj20u01404h8.jpg
1058	0.0953	0.8876	0	0	0.0023	0	9.07838	56.376	118.03	27.7599	http://wx1.sinaimg.cn/orj360/66072aeagy1hr2yk0ffn1j21400u07hs.jpg
1059	0.2265	0.2378	0	0.0062	0.2259	0.0293	9.05944	75.3599	118.046	27.556	http://wx1.sinaimg.cn/orj360/66191598ly1hrrxkts5fmj22kl1oq7wi.jpg_x000D_
1060	0.3201	0.1075	0	0.0133	0.0089	0.0362	8.9275	69.9524	117.944	27.6407	http://wx1.sinaimg.cn/orj360/6656b4a5gy1h9qit1t6v3j20u0140k0f.jpg_x000D_
1061	0.2137	0.5356	0	0.163	0	0	8.70142	71.5308	117.944	27.6407	http://wx1.sinaimg.cn/orj360/6656b4a5gy1h9qit3sgmzj20u0140h1w.jpg_x000D_
1062	0.3016	0.1259	0	0.0154	0.0281	0	9.29391	66.4795	117.944	27.6407	http://wx1.sinaimg.cn/orj360/6656b4a5gy1h9qit4s80yj20u014012z.jpg_x000D_
1063	0	0	0	0.0021	0.9154	0.045	9.06625	44.4592	117.937	27.6292	http://wx1.sinaimg.cn/orj360/66959ed8ly1hs2wru1xk9j20u0140ty6.jpg_x000D_
1064	0.0967	0.2448	0	0	0	0	9.19616	57.5477	117.937	27.6292	http://wx1.sinaimg.cn/orj360/66959ed8ly1hs2wrzdrraj20u0140e3f.jpg_x000D_
1065	0.3158	0	0	0.3664	0.0054	0	8.53855	42.6875	118.046	27.556	http://wx1.sinaimg.cn/orj360/66af915dly1hrnc7tny63j21420u0thf.jpg_x000D_
1066	0.3158	0	0	0.3664	0.0054	0	8.53855	42.6875	118.046	27.556	http://wx1.sinaimg.cn/orj360/66af915dly1hrnc7tny63j21420u0thf.jpg_x000D_
1067	0.5303	0	0	0.2161	0	0.2103	8.52094	47.967	118.046	27.556	http://wx1.sinaimg.cn/orj360/66af915dly1hrnc813rtlj21900u0qc8.jpg
1068	0.5303	0	0	0.2161	0	0.2103	8.52094	47.967	118.046	27.556	http://wx1.sinaimg.cn/orj360/66af915dly1hrnc813rtlj21900u0qc8.jpg
1069	0.2791	0.0023	0	0	0.5204	0.0124	8.85945	89.5183	117.946	27.6519	http://wx1.sinaimg.cn/orj360/66c4ca32gy1hn6mm9ibflj223j353kjm.jpg_x000D_
1070	0.0368	0.1052	0	0.0847	0.5242	0.0769	9.40798	69.4066	117.946	27.6519	http://wx1.sinaimg.cn/orj360/66c4ca32gy1hn6mma7yvzj22283344qr.jpg_x000D_
1071	0.0749	0.327	0.5296	0.0149	0.0889	0	9.34991	62.1621	117.946	27.6519	http://wx1.sinaimg.cn/orj360/66c4ca32gy1hn6mmaqco5j226o39s7wj.jpg_x000D_
1072	0.573	0.0029	0.3673	0	0.0114	0	8.66927	53.4782	118.03	27.7599	http://wx1.sinaimg.cn/orj360/670e96e7ly1hsi15247bvj21hc0u0jxa.jpg_x000D_
1073	0.0939	0.2657	0	0.1348	0.0835	0.0155	9.27943	75.662	118.03	27.7599	http://wx1.sinaimg.cn/orj360/670e96e7ly1hsi1581furj20u01hck2h.jpg_x000D_
1074	0.1899	0.0338	0	0.4624	0	0	8.95665	65.3041	117.924	27.6516	http://wx1.sinaimg.cn/orj360/67228d10ly1hqo31q2b07j213d13dwov.jpg_x000D_
1075	0.2084	0.0092	0	0.2727	0.0862	0	9.4607	66.29	117.947	27.6531	http://wx1.sinaimg.cn/orj360/6726083bgy1hs7k77znzzj22c0340b2c.jpg_x000D_
1076	0.3158	0.0256	0.0179	0.0048	0	0	9.06333	54.1922	117.947	27.6531	http://wx1.sinaimg.cn/orj360/6726083bgy1hs7k79rngxj23402c0qv7.jpg_x000D_
1077	0.4432	0.0242	0.0149	0.0902	0.2013	0.0597	9.06938	76.6087	117.958	27.671	http://wx1.sinaimg.cn/orj360/6745f516gy1hjc7g7ftkmj22c0340u0y.jpg_x000D_
1078	0.0426	0.0241	0	0	0.6597	0.2194	9.29818	65.4912	117.955	27.6717	http://wx1.sinaimg.cn/orj360/674804d3gy1hsmmrbjlf2j22dc35sb2c.jpg_x000D_
1079	0.3547	0.0671	0	0.0062	0.4927	0.0105	8.36681	42.3993	117.955	27.6717	http://wx1.sinaimg.cn/orj360/674804d3gy1hsmmrkke73j235s2dcu0y.jpg_x000D_
1080	0.1713	0.2125	0	0.0152	0.5391	0.0066	9.13717	64.3152	117.943	27.6497	http://wx1.sinaimg.cn/orj360/67a18890ly1hkyrg4etbxj21681q84qr.jpg
1081	0.4682	0.1314	0.1446	0	0.0056	0	8.92718	68.0105	117.947	27.6393	http://wx1.sinaimg.cn/orj360/67a3af81gy1hoevw8jd94j21r03407wi.jpg_x000D_
1082	0.3063	0.413	0	0.0048	0.144	0.1272	9.08389	67.3978	117.947	27.6393	http://wx1.sinaimg.cn/orj360/67a3af81gy1hoevwigsk5j22dc35sqv7.jpg_x000D_
1083	0	0	0	0.2634	0.0415	0	9.32319	62.0661	117.855	27.8733	http://wx1.sinaimg.cn/orj360/67a909d3gy1hrpok2ihr0j23402c0kjn.jpg_x000D_
1084	0.1426	0.2762	0	0	0.5283	0	9.036	71.8553	117.855	27.8733	http://wx1.sinaimg.cn/orj360/67a909d3gy1hrpoky2vwxj23402c04qs.jpg_x000D_
1085	0.0298	0.6286	0.3048	0.0058	0.0074	0.0037	9.16172	54.3692	118.03	27.7599	http://wx1.sinaimg.cn/orj360/67d8d80dly1hs53xullnej20u0140dyl.jpg_x000D_
1086	0.7341	0.1742	0	0	0.0011	0	9.24254	57.4539	118.03	27.7599	http://wx1.sinaimg.cn/orj360/67d8d80dly1hs53xuzwjoj20u0140aij.jpg_x000D_
1087	0.5323	0.1079	0.0101	0.3222	0	0	9.3316	61.0987	118.03	27.7599	http://wx1.sinaimg.cn/orj360/67d8d80dly1hs53xvmqcfj20u014014u.jpg_x000D_
1088	0.2721	0.2059	0.0839	0.2919	0.0091	0	9.07955	64.8292	118.03	27.7599	http://wx1.sinaimg.cn/orj360/67d8d80dly1hs53xwuxp0j20u01407fq.jpg_x000D_
1089	0.5318	0.4072	0	0	0.0161	0	8.85643	60.9469	117.959	27.6446	http://wx1.sinaimg.cn/orj360/67e94005gy1hmuik522cmj20u00u0aiy.jpg_x000D_
1090	0.5318	0.4072	0	0	0.0161	0	8.85643	60.9469	117.967	27.6454	http://wx1.sinaimg.cn/orj360/67e94005gy1hmuik522cmj20u00u0aiy.jpg_x000D_
1091	0.1157	0.0792	0	0.0043	0.5863	0.1438	9.418	68.1943	117.959	27.6446	http://wx1.sinaimg.cn/orj360/67e94005gy1hmuik6tuzkj20u00u0td0.jpg_x000D_
1092	0.1157	0.0792	0	0.0043	0.5863	0.1438	9.418	68.1943	117.967	27.6454	http://wx1.sinaimg.cn/orj360/67e94005gy1hmuik6tuzkj20u00u0td0.jpg_x000D_
1093	0.6614	0.3386	0	0	0	0	8.43833	59.4709	117.959	27.6446	http://wx1.sinaimg.cn/orj360/67e94005gy1hmuik8183ej21090u046f.jpg
1094	0.6614	0.3386	0	0	0	0	8.43833	59.4709	117.967	27.6454	http://wx1.sinaimg.cn/orj360/67e94005gy1hmuik8183ej21090u046f.jpg
1095	0	0.0016	0	0.3792	0.6009	0	9.12395	47.4311	117.947	27.6393	http://wx1.sinaimg.cn/orj360/68505b0bly1hhzqq46iryj20u0140n8g.jpg_x000D_
1096	0.0283	0.6127	0	0.1964	0.0123	0.0147	9.38491	64.2227	117.947	27.6393	http://wx1.sinaimg.cn/orj360/68505b0bly1hhzqq80n7zj20u0140toy.jpg_x000D_
1097	0.4634	0.2444	0	0.0064	0.0054	0.0866	9.35945	66.8882	117.924	27.6516	http://wx1.sinaimg.cn/orj360/6875c518ly1hq57tjiomsj20rs0ikte9.jpg_x000D_
1098	0.5743	0.0667	0	0.1593	0.0017	0.002	8.92189	51.0995	117.924	27.6516	http://wx1.sinaimg.cn/orj360/6875c518ly1hq57tjwikej20rs0nb44z.jpg
1099	0.1113	0.2534	0.4527	0.0019	0.0315	0	8.8078	72.6134	117.937	27.6292	http://wx1.sinaimg.cn/orj360/68b4ad5bly1hofdvwebhkj20c20fcwfj.jpg
1100	0.5765	0.0161	0.0182	0.0231	0	0	8.40043	64.3906	117.947	27.6393	http://wx1.sinaimg.cn/orj360/68c19f6fly1hjfwaqw13sj20zk1hcndy.jpg_x000D_
1101	0.0297	0.4148	0.0282	0.0103	0.2236	0	9.10777	57.8933	117.947	27.6393	http://wx1.sinaimg.cn/orj360/68c19f6fly1hjfwawsuvfj22003k04qs.jpg_x000D_
1102	0.5735	0.1117	0	0.1912	0.006	0.014	9.16213	61.1499	117.947	27.6393	http://wx1.sinaimg.cn/orj360/68c19f6fly1hjfwb6ww6rj22003k0hdu.jpg
1103	0.6062	0	0	0.018	0.351	0	9.32026	62.9929	117.961	27.6664	http://wx1.sinaimg.cn/orj360/68c8bf1bly1hs7kgbifjfj21400u0q8t.jpg_x000D_
1104	0.4244	0.1457	0.1333	0.0029	0.0187	0	8.74689	66.018	117.769	27.6699	http://wx1.sinaimg.cn/orj360/68df1b71gy1hsilfk8873j20u014011v.jpg_x000D_
1105	0.5735	0.1029	0.0043	0.0235	0.2148	0.0326	8.60684	71.8054	117.769	27.6699	http://wx1.sinaimg.cn/orj360/68df1b71gy1hsilflj7lnj20u01407au.jpg
1106	0	0.4382	0.5541	0	0.0047	0	8.53587	51.7306	117.961	27.6664	http://wx1.sinaimg.cn/orj360/68eb08bfgy1hpi348zr8nj20u018z7am.jpg_x000D_
1107	0.4042	0.3231	0	0	0	0	9.08459	81.1511	117.965	27.6815	http://wx1.sinaimg.cn/orj360/69102cadgy1hs42u7neorj21400u0qbv.jpg_x000D_
1108	0.4433	0.438	0	0	0	0	9.07214	80.1964	117.965	27.6815	http://wx1.sinaimg.cn/orj360/69102cadgy1hs42u9ajp6j21400u0qaq.jpg_x000D_
1109	0.0149	0	0	0	0.0014	0	8.40283	38.767	117.965	27.6815	http://wx1.sinaimg.cn/orj360/69102cadgy1hs42ub2jm5j20u01404aw.jpg_x000D_
1110	0.4034	0.0432	0	0	0	0	9.24006	71.924	117.965	27.6815	http://wx1.sinaimg.cn/orj360/69102cadgy1hs42uc0225j21400u0452.jpg_x000D_
1111	0.4825	0.0656	0.4185	0.002	0.0056	0	9.09665	57.7153	117.921	27.6397	http://wx1.sinaimg.cn/orj360/6922d8cdgy1hmyjlgbvejj21r03407wi.jpg
1112	0.0241	0.0362	0	0	0.3715	0.032	9.14117	57.4403	117.921	27.6397	http://wx1.sinaimg.cn/orj360/69415c6ely1hf9ls37qp2j268341gqve.jpg
1113	0.5566	0.3481	0	0	0.0014	0	8.68319	68.0063	117.947	27.6531	http://wx1.sinaimg.cn/orj360/69641950gy1hs8mfgibf4j20u0140wnr.jpg_x000D_
1114	0	0.382	0.0162	0.0174	0.3032	0	8.97691	52.6608	117.947	27.6531	http://wx1.sinaimg.cn/orj360/69833736gy1hrf1v38yrbj21400u0du8.jpg_x000D_
1115	0.0375	0	0.961	0	0.0346	0	7.67773	30.2364	118.03	27.7599	http://wx1.sinaimg.cn/orj360/69ad2457ly1hse94hado6j20u011zq9n.jpg_x000D_
1116	0.3592	0.5869	0	0	0.0021	0	8.76477	80.8582	117.924	27.6516	http://wx1.sinaimg.cn/orj360/69c87ab2gy1hqib5b3631j20u014049e.jpg_x000D_
1117	0.444	0.0588	0	0.1068	0.1477	0.0216	9.29928	67.7148	117.924	27.6516	http://wx1.sinaimg.cn/orj360/69cbf053gy1hr0thhovwtj20m80cmwhm.jpg_x000D_
1118	0.3861	0.014	0	0	0.0821	0	8.54595	44.5141	117.924	27.6516	http://wx1.sinaimg.cn/orj360/69cbf053gy1hr0thhyrvlj20bo0c4jsy.jpg
1119	0.5174	0.2119	0.0026	0.1287	0.1391	0	8.95165	66.3873	117.947	27.6393	http://wx1.sinaimg.cn/orj360/69d20b1aly1hsk4ovx7syj20u0140k33.jpg_x000D_
1120	0.3815	0.1557	0.1136	0.0028	0.0297	0	9.04607	66.7178	117.947	27.6393	http://wx1.sinaimg.cn/orj360/69d20b1aly1hsk4oxunxmj21400u0an7.jpg_x000D_
1121	0.4431	0.2213	0.0385	0.0591	0.0026	0.0427	9.10161	76.841	117.947	27.6393	http://wx1.sinaimg.cn/orj360/69d20b1aly1hsk4oz1ecjj21400u0n7v.jpg_x000D_
1122	0.1012	0.6425	0	0.0054	0	0.0123	9.29968	58.1718	117.947	27.6393	http://wx1.sinaimg.cn/orj360/6a31df07ly1hr8fssue0pj22c0340x6t.jpg_x000D_
1123	0.3856	0.4147	0	0.0866	0.0049	0.0049	9.20363	65.3997	117.947	27.6393	http://wx1.sinaimg.cn/orj360/6a31df07ly1hr8fsyus7lj23402c0b2c.jpg_x000D_
1124	0.4299	0.0427	0	0.0614	0.0032	0	9.35211	59.7762	117.947	27.6393	http://wx1.sinaimg.cn/orj360/6a31df07ly1hr8ft5ete1j22c03404qs.jpg_x000D_
1125	0.0011	0.4258	0.2827	0	0	0	9.27109	58.5208	118.03	27.7599	http://wx1.sinaimg.cn/orj360/6a36b4c2gy1hdhvhbrgozj20u01404ck.jpg
1126	0.4516	0.1163	0.2967	0	0	0	8.7609	60.2431	118.03	27.7599	http://wx1.sinaimg.cn/orj360/6a3e6ff7ly1hsggjf5qzkj23402c0b2b.jpg_x000D_
1127	0.563	0.0536	0.3832	0.184	0.0043	0	8.74995	50.3817	118.03	27.7599	http://wx1.sinaimg.cn/orj360/6a3e6ff7ly1hsggjipqxrj23402c0x6p.jpg_x000D_
1128	0.383	0.2074	0.0059	0.2492	0	0	8.9404	63.3524	118.03	27.7599	http://wx1.sinaimg.cn/orj360/6a3e6ff7ly1hsggk0bxxcj23402c0x6r.jpg_x000D_
1129	0.1466	0.109	0.344	0.0244	0	0	9.12664	57.5369	118.03	27.7599	http://wx1.sinaimg.cn/orj360/6a3e6ff7ly1hsggl9ba6pj22c03404qs.jpg_x000D_
1130	0.1742	0.3473	0.3162	0.0238	0	0	9.17595	53.8508	118.03	27.7599	http://wx1.sinaimg.cn/orj360/6a3e6ff7ly1hsgglfgdd1j22c0340kjp.jpg
1131	0.5582	0.0982	0.4116	0	0	0	8.54179	75.0296	117.937	27.6292	http://wx1.sinaimg.cn/orj360/6a5f1d7cly1hjuw3x9ihqj24ao2v4kjn.jpg_x000D_
1132	0.0056	0	0	0	0.8356	0	8.77026	86.1671	117.937	27.6292	http://wx1.sinaimg.cn/orj360/6a5f1d7cly1hjuw4puyovj22v44ao1l2.jpg
1133	0.178	0	0	0	0.6389	0.0933	9.36142	78.5816	117.937	27.6292	http://wx1.sinaimg.cn/orj360/6a5f1d7cly1hjuw58s32pj235s2dchdv.jpg_x000D_
1134	0.3368	0.0767	0.0673	0.3032	0	0	9.13165	61.6043	117.947	27.6531	http://wx1.sinaimg.cn/orj360/6a613a75gy1hplyppczboj22c0340e83.jpg_x000D_
1135	0	0.3158	0.6193	0.0023	0.0322	0	8.67502	39.5242	117.947	27.6531	http://wx1.sinaimg.cn/orj360/6a613a75gy1hplypq5bd6j22c0340u10.jpg_x000D_
1136	0	0.1179	0.8481	0.0254	0	0	8.71805	38.7211	117.947	27.6531	http://wx1.sinaimg.cn/orj360/6a613a75gy1hplypq5c76j22c03401l0.jpg_x000D_
1137	0	0.3201	0.6245	0.0029	0.0011	0	8.67048	38.8356	117.947	27.6531	http://wx1.sinaimg.cn/orj360/6a613a75gy1hplypqfpfyj22c0340qv8.jpg_x000D_
1138	0	0.1544	0.4717	0.005	0.0103	0	9.40343	63.4512	118.03	27.7599	http://wx1.sinaimg.cn/orj360/6a728cd2gy1hrzcd05tjtj213w0u0ago.jpg_x000D_
1139	0.2298	0.4398	0.2629	0	0	0	9.2183	76.5064	118.03	27.7599	http://wx1.sinaimg.cn/orj360/6a728cd2gy1hrzcd35ze9j20u0140dqz.jpg_x000D_
1140	0.6362	0.2506	0	0	0.1121	0	8.68179	60.7838	117.947	27.6531	http://wx1.sinaimg.cn/orj360/6a995c95gy1hsjsw0paxhj235s2dcx6q.jpg_x000D_
1141	0.263	0.265	0.2184	0.037	0	0	8.99374	63.1132	117.947	27.6531	http://wx1.sinaimg.cn/orj360/6a995c95gy1hsjswffsdaj237k2eo7wl.jpg_x000D_
1142	0	0.4852	0	0.2747	0	0	9.25422	59.0354	117.947	27.6531	http://wx1.sinaimg.cn/orj360/6a995c95gy1hsjswj4ttxj235s2dcqv9.jpg
1143	0	0.1657	0	0	0.1131	0	9.1758	49.4456	117.937	27.6292	http://wx1.sinaimg.cn/orj360/6aa032b0ly1hkx2mmkxsvj20u0140amb.jpg_x000D_
1144	0.0233	0.049	0.0016	0.0357	0.4341	0	9.13421	48.6606	117.937	27.6292	http://wx1.sinaimg.cn/orj360/6aa032b0ly1hkx2mphznsj20u018g16q.jpg_x000D_
1145	0.4512	0.0119	0.151	0	0.0197	0	8.48894	72.4804	118.03	27.7599	http://wx1.sinaimg.cn/orj360/6aa08b69gy1hse9tnywt9j20u014043e.jpg_x000D_
1146	0.6256	0	0.1822	0	0	0	8.37423	36.5695	118.03	27.7599	http://wx1.sinaimg.cn/orj360/6aa08b69gy1hse9tohgsgj20u0140gpi.jpg_x000D_
1147	0	0	0	0.1915	0.2294	0	9.36211	60.152	118.03	27.7599	http://wx1.sinaimg.cn/orj360/6aa08b69gy1hse9tozlrnj20u0140n5i.jpg_x000D_
1148	0	0	0	0	0.1279	0	8.94902	68.1343	118.03	27.7599	http://wx1.sinaimg.cn/orj360/6aa08b69gy1hse9tqo3ydj20u0140jxb.jpg_x000D_
1149	0.1867	0.2161	0.0916	0.1711	0.1899	0.0776	9.40742	68.2696	118.03	27.7599	http://wx1.sinaimg.cn/orj360/6aa08b69gy1hse9trrkl9j20u0140k2v.jpg
1150	0.1037	0.4365	0.1313	0.0165	0.0344	0.0157	9.16002	70.8771	117.977	27.6827	http://wx1.sinaimg.cn/orj360/6abe9693gy1hjh2y97r3mj20u01404ey.jpg_x000D_
1151	0.0678	0.3505	0.3937	0	0	0	9.41345	69.5582	117.977	27.6827	http://wx1.sinaimg.cn/orj360/6abe9693gy1hjh30k2s4dj20u0140alf.jpg_x000D_
1152	0.0209	0.682	0.1813	0.0145	0.0229	0	8.96342	60.9149	117.977	27.6827	http://wx1.sinaimg.cn/orj360/6abe9693gy1hjh30l0uujj213u0tu15j.jpg_x000D_
1153	0	0.2362	0.6637	0	0	0	9.12983	50.823	118.03	27.7599	http://wx1.sinaimg.cn/orj360/6b1cc1f9gy1hrnuo6pjh2j22c0340qv7.jpg_x000D_
1154	0.007	0.4366	0.4154	0	0	0.0027	9.4741	66.6902	118.03	27.7599	http://wx1.sinaimg.cn/orj360/6b1cc1f9gy1hrnuoj0thoj22c0340e87.jpg_x000D_
1155	0.0194	0.0229	0.9127	0	0.0058	0	8.98028	58.6334	118.03	27.7599	http://wx1.sinaimg.cn/orj360/6b1cc1f9gy1hrnuomr0d2j23402c07wl.jpg_x000D_
1156	0.0718	0.4672	0	0.0931	0.2861	0.0244	9.47565	69.3732	117.947	27.6531	http://wx1.sinaimg.cn/orj360/6b437bffgy1hske65va2jj21r0340kjo.jpg_x000D_
1157	0.3423	0.2377	0.014	0	0.351	0	9.26063	70.8335	117.964	27.6443	http://wx1.sinaimg.cn/orj360/6b96a7b4ly1hplznkxjoaj23402c0kjn.jpg_x000D_
1158	0.2435	0.1599	0	0.0195	0.5575	0.0125	8.93944	61.4604	117.964	27.6443	http://wx1.sinaimg.cn/orj360/6b96a7b4ly1hplzo5egrdj23402c0kjn.jpg_x000D_
1159	0.1093	0.6325	0	0.0037	0.007	0.1961	9.04678	61.394	117.964	27.6443	http://wx1.sinaimg.cn/orj360/6b96a7b4ly1hplzowi5z8j21gq21j4qq.jpg
1160	0.1282	0.2946	0	0	0.4547	0	8.95082	56.2271	117.964	27.6443	http://wx1.sinaimg.cn/orj360/6b96a7b4ly1hplzp4fjsfj23402c0u0z.jpg_x000D_
1161	0	0	0	0.4752	0.1236	0	9.02573	56.9282	114.178	35.8977	http://wx1.sinaimg.cn/orj360/6bdc6fafly1hlx0g6up8bj24gw3conpe.jpg_x000D_
1162	0.1357	0.0834	0.0061	0.0098	0.1727	0	9.19126	78.2772	117.977	27.6827	http://wx1.sinaimg.cn/orj360/6bebc1b8gy1hpbjoe6890j20u01mqn7e.jpg_x000D_
1163	0.1357	0.0834	0.0061	0.0098	0.1727	0	9.19126	78.2772	117.977	27.6827	http://wx1.sinaimg.cn/orj360/6bebc1b8gy1hpbjoe6890j20u01mqn7e.jpg_x000D_
1164	0	0.494	0.1459	0	0	0	9.09004	55.9173	117.937	27.6292	http://wx1.sinaimg.cn/orj360/6bf4f1eegy1hpibtmm3mhj20u0140k7w.jpg_x000D_
1165	0	0.271	0.0875	0.0088	0	0	9.28117	56.9364	117.937	27.6292	http://wx1.sinaimg.cn/orj360/6bf4f1eegy1hpibtna3i4j21400u0alw.jpg_x000D_
1166	0	0.4661	0.0844	0	0	0	9.23191	55.6692	117.937	27.6292	http://wx1.sinaimg.cn/orj360/6bf4f1eegy1hpibtokn53j20u0140qhn.jpg_x000D_
1167	0.0575	0.9028	0	0	0.0398	0	9.04599	59.5039	117.937	27.6292	http://wx1.sinaimg.cn/orj360/6bf4f1eegy1hpibtwju6uj21400u04dz.jpg
1168	0	0.4266	0.5391	0.0043	0	0	9.01373	49.6966	118.03	27.7599	http://wx1.sinaimg.cn/orj360/6c25809dgy1hj9y7glksdj21400u0wt9.jpg_x000D_
1169	0	0.7811	0.2183	0	0	0	9.21947	66.8125	118.03	27.7599	http://wx1.sinaimg.cn/orj360/6c25809dgy1hj9y7jnu16j20u0140are.jpg_x000D_
1170	0.0822	0.1544	0.1892	0	0	0	9.21016	56.0857	118.03	27.7599	http://wx1.sinaimg.cn/orj360/6c25809dgy1hj9y7l26sfj20u014017w.jpg
1171	0	0.0045	0	0	0.3124	0	8.61459	48.2273	118.03	27.7599	http://wx1.sinaimg.cn/orj360/6c3c21f8ly1hsd1xb11k1j21400u0gvs.jpg_x000D_
1172	0.0291	0.2986	0	0.2462	0.0245	0.0593	9.50044	76.5479	118.03	27.7599	http://wx1.sinaimg.cn/orj360/6caf3806ly1hrtdnl24sqj24c02w0hdx.jpg
1173	0.2493	0.4835	0	0	0	0.2435	9.29665	73.404	117.977	27.6827	http://wx1.sinaimg.cn/orj360/6ce67dcdly1hpw8uxst2pj22c0340qvb.jpg_x000D_
1174	0.0112	0.8488	0	0	0.14	0	9.118	54.388	117.677	27.7458	http://wx1.sinaimg.cn/orj360/6cf1e69dgy1hsmbk3age4j23b04eonpj.jpg_x000D_
1175	0.0112	0.8488	0	0	0.14	0	9.118	54.388	117.677	27.7458	http://wx1.sinaimg.cn/orj360/6cf1e69dgy1hsmbk3age4j23b04eonpj.jpg_x000D_
1176	0.0498	0.1956	0.1435	0	0.0037	0.0079	9.37153	68.2799	117.769	27.6699	http://wx1.sinaimg.cn/orj360/6d7718aagy1hsjz24bdqrj22c0340b2d.jpg_x000D_
1177	0.0182	0.3377	0.0676	0.077	0	0	9.22696	54.24	117.769	27.6699	http://wx1.sinaimg.cn/orj360/6d7718aagy1hsjz27zo8zj22c0340x6t.jpg_x000D_
1178	0.2865	0.1827	0	0.0851	0	0	9.3499	59.2832	117.958	27.671	http://wx1.sinaimg.cn/orj360/6d823227gy1hms4tusi4sj20u01t31dk.jpg_x000D_
1179	0.2865	0.1827	0	0.0851	0	0	9.3499	59.2832	117.967	27.6454	http://wx1.sinaimg.cn/orj360/6d823227gy1hms4tusi4sj20u01t31dk.jpg_x000D_
1180	0.2865	0.1827	0	0.0851	0	0	9.3499	59.2832	117.977	27.6827	http://wx1.sinaimg.cn/orj360/6d823227gy1hms4tusi4sj20u01t31dk.jpg_x000D_
1181	0.2865	0.1827	0	0.0851	0	0	9.3499	59.2832	117.937	27.6292	http://wx1.sinaimg.cn/orj360/6d823227gy1hms4tusi4sj20u01t31dk.jpg_x000D_
1182	0.0012	0.0193	0	0.0608	0.0023	0	9.11913	46.824	117.958	27.671	http://wx1.sinaimg.cn/orj360/6d823227gy1hms4tw551yj21sy0u04qp.jpg_x000D_
1183	0.0012	0.0193	0	0.0608	0.0023	0	9.11913	46.824	117.967	27.6454	http://wx1.sinaimg.cn/orj360/6d823227gy1hms4tw551yj21sy0u04qp.jpg_x000D_
1184	0.0012	0.0193	0	0.0608	0.0023	0	9.11913	46.824	117.977	27.6827	http://wx1.sinaimg.cn/orj360/6d823227gy1hms4tw551yj21sy0u04qp.jpg_x000D_
1185	0.0012	0.0193	0	0.0608	0.0023	0	9.11913	46.824	117.937	27.6292	http://wx1.sinaimg.cn/orj360/6d823227gy1hms4tw551yj21sy0u04qp.jpg_x000D_
1186	0.4887	0.059	0	0.0467	0.0044	0	9.3626	74.1275	117.947	27.6393	http://wx1.sinaimg.cn/orj360/6dbb7bbegy1hr2l0fn69aj21400u0n04.jpg_x000D_
1187	0.6188	0	0	0.0071	0	0	9.09192	67.5507	117.947	27.6393	http://wx1.sinaimg.cn/orj360/6dbb7bbegy1hr2l0ia1yfj21400u00wq.jpg_x000D_
1188	0.6348	0.0254	0	0.0038	0.0604	0	8.76404	72.759	117.947	27.6393	http://wx1.sinaimg.cn/orj360/6dbb7bbegy1hr2l0ji7toj21hc0u0aed.jpg
1189	0.0881	0.3152	0.0683	0.0295	0.0038	0.0093	9.2056	56.3924	117.942	27.6904	http://wx1.sinaimg.cn/orj360/6dcdf31ely1hq0yc23qtmj22oc3kgb2e.jpg_x000D_
1190	0.2822	0.0729	0.2434	0.1053	0	0	9.15622	62.2025	118.03	27.7599	http://wx1.sinaimg.cn/orj360/6e09542agy3hq7l9bdt8aj216o1kwb29.jpg_x000D_
1191	0.3928	0.0053	0.6259	0	0	0	8.11818	66.3334	118.03	27.7599	http://wx1.sinaimg.cn/orj360/6e09542agy3hq7l9fefejj216o1kwtmh.jpg_x000D_
1192	0.2001	0.1941	0.2966	0	0	0	9.36994	65.9329	118.03	27.7599	http://wx1.sinaimg.cn/orj360/6e09542agy3hq7l9gcsk6j21kw16o4qp.jpg
1193	0	0.3489	0.022	0.0238	0.0037	0	9.16682	59.3242	117.942	27.6904	http://wx1.sinaimg.cn/orj360/6e6a2a3bly1hinmxfxpjvj20sx17aqk1.jpg_x000D_
1194	0.0693	0.0697	0.177	0.612	0.011	0.0066	9.22669	62.8439	117.967	27.6454	http://wx1.sinaimg.cn/orj360/6e6bfc06gy1gj8hf9gwikj22yk1u4u0y.jpg
1195	0	0.3943	0.0114	0.2471	0.2302	0	9.07639	78.4129	117.942	27.6904	http://wx1.sinaimg.cn/orj360/6e75b092gy1hmruqs828nj22dc35s4qt.jpg_x000D_
1196	0.2732	0.1025	0.0902	0.0013	0	0	8.53021	70.2661	117.856	27.8743	http://wx1.sinaimg.cn/orj360/6f0018ebgy1fk4qxqc9z8j20nm0gtq6m.jpg
1197	0.0021	0.3485	0.3077	0.122	0.0027	0	8.95128	43.8565	117.986	27.6848	http://wx1.sinaimg.cn/orj360/6f0018ebgy1g0dryu3nwvj20sg0kbjw9.jpg
1198	0.0806	0.2426	0.2637	0.1665	0	0.0041	9.17957	72.3864	117.944	27.6474	http://wx1.sinaimg.cn/orj360/6f0018ebgy1g3sagpcwuhj20m80etac1.jpg
1199	0.0763	0.3055	0	0	0.0245	0.1895	9.30409	56.2663	114.178	35.8977	http://wx1.sinaimg.cn/orj360/6f0018ebgy1haeixdf7joj21400u017p.jpg
1200	0.0763	0.3055	0	0	0.0245	0.1895	9.30409	56.2663	117.967	27.6454	http://wx1.sinaimg.cn/orj360/6f0018ebgy1haeixdf7joj21400u017p.jpg
1201	0.0763	0.3055	0	0	0.0245	0.1895	9.30409	56.2663	118.03	27.7599	http://wx1.sinaimg.cn/orj360/6f0018ebgy1haeixdf7joj21400u017p.jpg
1202	0.0818	0.6485	0.0082	0.015	0.0679	0	9.11913	60.9434	117.794	27.6711	http://wx1.sinaimg.cn/orj360/6f2cd79dgy1hkepiqcbhwj20u014078a.jpg_x000D_
1203	0	0.0786	0	0.0355	0.0497	0	9.06127	60.5488	117.794	27.6711	http://wx1.sinaimg.cn/orj360/6f2cd79dgy1hkepit22l7j20u0140djs.jpg
1204	0.0246	0.3377	0.0043	0	0.0023	0	9.3415	70.8603	117.947	27.6531	http://wx1.sinaimg.cn/orj360/6f496928gy1hpx9wqdemoj22c03407wk.jpg_x000D_
1205	0	0.0491	0.0476	0.0949	0.4274	0.0141	7.49646	50.9502	117.947	27.6531	http://wx1.sinaimg.cn/orj360/6f496928gy1hpx9x4xezsj22292xnu0x.jpg_x000D_
1206	0.0565	0.8549	0	0	0.0702	0	9.23703	57.5174	114.178	35.8977	http://wx1.sinaimg.cn/orj360/6f496928gy1hpxbk9z7dvj22c0340b2e.jpg_x000D_
1207	0.0478	0.6568	0	0	0.2943	0	9.32388	62.8731	117.921	27.6397	http://wx1.sinaimg.cn/orj360/6f496928gy1hpxy1arq16j23402c07wm.jpg_x000D_
1208	0.0478	0.6568	0	0	0.2943	0	9.32388	62.8731	117.943	27.6497	http://wx1.sinaimg.cn/orj360/6f496928gy1hpxy1arq16j23402c07wm.jpg_x000D_
1209	0.0478	0.6568	0	0	0.2943	0	9.32388	62.8731	117.943	27.6497	http://wx1.sinaimg.cn/orj360/6f496928gy1hpxy1arq16j23402c07wm.jpg_x000D_
1210	0.3988	0.5106	0	0	0.0089	0	8.87096	52.8474	117.937	27.6292	http://wx1.sinaimg.cn/orj360/6f5028f1gy1hri1tyseo0j21hc0u0aok.jpg_x000D_
1211	0.1169	0.35	0	0.0339	0	0.0864	9.29195	69.3109	117.958	27.671	http://wx1.sinaimg.cn/orj360/6f597960gy1hrx8zn3mllj20u0140dy3.jpg_x000D_
1212	0.1169	0.35	0	0.0339	0	0.0864	9.29195	69.3109	117.977	27.6827	http://wx1.sinaimg.cn/orj360/6f597960gy1hrx8zn3mllj20u0140dy3.jpg_x000D_
1213	0.1311	0.221	0.1555	0	0	0.003	9.24304	64.2915	117.958	27.671	http://wx1.sinaimg.cn/orj360/6f597960gy1hrx8zoluwpj20u01401ey.jpg_x000D_
1214	0.1311	0.221	0.1555	0	0	0.003	9.24304	64.2915	117.977	27.6827	http://wx1.sinaimg.cn/orj360/6f597960gy1hrx8zoluwpj20u01401ey.jpg_x000D_
1215	0	0.0822	0	0.0826	0.6611	0.0068	9.2927	56.3468	117.958	27.671	http://wx1.sinaimg.cn/orj360/6f597960gy1hrx8zq8hswj20u0140h68.jpg_x000D_
1216	0	0.0822	0	0.0826	0.6611	0.0068	9.2927	56.3468	117.977	27.6827	http://wx1.sinaimg.cn/orj360/6f597960gy1hrx8zq8hswj20u0140h68.jpg_x000D_
1217	0	0.0574	0	0.0897	0.6058	0	9.18385	54.4099	117.958	27.671	http://wx1.sinaimg.cn/orj360/6f597960gy1hrx8zr4wsjj20u0140nid.jpg
1218	0	0.0574	0	0.0897	0.6058	0	9.18385	54.4099	117.977	27.6827	http://wx1.sinaimg.cn/orj360/6f597960gy1hrx8zr4wsjj20u0140nid.jpg
1219	0.4105	0.3617	0	0	0	0	8.8883	64.511	117.937	27.6292	http://wx1.sinaimg.cn/orj360/6f5a71b5gy1hlgtil00xlj235s2dcx6q.jpg_x000D_
1220	0	0	0.0134	0	0.6939	0	8.88446	51.8251	117.937	27.6292	http://wx1.sinaimg.cn/orj360/6f5a71b5gy1hlgtimpyyhj22dc35shdu.jpg_x000D_
1221	0.2972	0.0435	0	0.012	0	0	9.06866	59.2212	117.947	27.6393	http://wx1.sinaimg.cn/orj360/6f8dc873gy1hrfaancre7j23401r0kjn.jpg_x000D_
1222	0	0.8373	0	0.0049	0.0667	0.0812	8.54938	48.6858	118.021	27.7621	http://wx1.sinaimg.cn/orj360/6fa9cb24gy1hrs0alv1exj21zg2z6e85.jpg_x000D_
1223	0	0.3366	0.4246	0.0473	0	0	9.09658	53.2053	118.021	27.7621	http://wx1.sinaimg.cn/orj360/6fa9cb24gy1hrs0azm64tj22dc35s1l2.jpg_x000D_
1224	0.1407	0.1198	0.5324	0	0.1349	0	8.996	42.255	118.021	27.7621	http://wx1.sinaimg.cn/orj360/6fa9cb24ly1hs06wuas2jj22el3lwnpj.jpg_x000D_
1225	0.0524	0.4694	0	0.0052	0.0239	0	9.19336	57.8845	117.965	27.6815	http://wx1.sinaimg.cn/orj360/6faf8ee0gy1hpmrbwpegoj22c02c0u0z.jpg_x000D_
1226	0	0.7468	0	0.2531	0	0	9.252	65.114	118.026	27.7303	http://wx1.sinaimg.cn/orj360/6fe73138gy1hp4bk2mn7rj20u0140e1a.jpg_x000D_
1227	0.3807	0	0	0.0667	0.3651	0	8.60218	71.4984	117.947	27.6393	http://wx1.sinaimg.cn/orj360/6ff21b6fly1hrx8jibh4lj22dc35se83.jpg_x000D_
1228	0.2285	0.2456	0	0	0	0	9.13955	59.8535	117.947	27.6393	http://wx1.sinaimg.cn/orj360/70006c3dly1hqyciaim1sj22c03407wl.jpg_x000D_
1229	0.073	0.3775	0	0	0	0	9.38043	68.028	117.947	27.6393	http://wx1.sinaimg.cn/orj360/70006c3dly1hqyd6plrdsj22c0340e85.jpg_x000D_
1230	0.306	0.1029	0	0	0.0023	0	9.28179	72.7106	117.947	27.6393	http://wx1.sinaimg.cn/orj360/70006c3dly1hqyd70seclj22c0340e84.jpg
1231	0.2766	0.0616	0	0.0677	0.5874	0	9.2759	59.3298	117.964	27.6443	http://wx1.sinaimg.cn/orj360/70186e3aly8hpw8v87lmoj20i309jwfl.jpg
1232	0.3258	0.2928	0.2617	0.004	0	0	8.78884	79.7361	118.03	27.7599	http://wx1.sinaimg.cn/orj360/7030b1ffgy1hsk2tiv0ygj22h93b0u10.jpg_x000D_
1233	0.1675	0.2823	0.0912	0.0818	0	0	9.1731	57.9422	118.03	27.7599	http://wx1.sinaimg.cn/orj360/7030b1ffgy1hsk2trhmcxj23b04eo7wn.jpg_x000D_
1234	0.2489	0.1352	0.374	0.0138	0	0	9.10455	63.2361	118.03	27.7599	http://wx1.sinaimg.cn/orj360/7030b1ffgy1hsk2u76yaoj23b04eonpi.jpg_x000D_
1235	0.3322	0.3835	0	0.0869	0.0172	0	9.13223	76.7822	117.946	27.6519	http://wx1.sinaimg.cn/orj360/703ba01cgy1hgemirfgudj233z1qznpf.jpg_x000D_
1236	0.6552	0	0	0	0	0	9.13354	54.2897	117.947	27.6393	http://wx1.sinaimg.cn/orj360/7052f9a5gy1hr52ahqg7rj21400u00tz.jpg_x000D_
1237	0.3577	0.0049	0	0.0085	0.4797	0.1426	8.59342	78.2132	118.03	27.7599	http://wx1.sinaimg.cn/orj360/70834016gy1ho04afj8k4j24fm2ul1l1.jpg_x000D_
1238	0.0689	0.0765	0	0	0.6332	0.1852	9.22733	57.8126	118.03	27.7599	http://wx1.sinaimg.cn/orj360/70834016gy1ho04ajkrnmj21mg2q6b2b.jpg_x000D_
1239	0.1963	0.1296	0	0	0.6739	0	9.27904	68.8059	118.03	27.7599	http://wx1.sinaimg.cn/orj360/70834016gy1ho04alf01wj21nd2i51kz.jpg_x000D_
1240	0.313	0.1018	0	0.0032	0.1431	0	9.30867	76.0547	117.943	27.6497	http://wx1.sinaimg.cn/orj360/70d47417gy1hjm8mu1sugj22wo2cv1kz.jpg_x000D_
1241	0.204	0.0152	0.1971	0.0081	0	0	9.38971	65.6337	117.943	27.6497	http://wx1.sinaimg.cn/orj360/70d47417gy1hjm8mzv558j22dc35snpf.jpg_x000D_
1242	0.0119	0.7482	0.1951	0.0223	0	0	9.31752	66.7104	117.943	27.6497	http://wx1.sinaimg.cn/orj360/70d47417gy1hjm8n3cnuoj22dc35skjo.jpg_x000D_
1243	0.4151	0	0	0.0066	0	0	9.03947	63.3674	117.937	27.6292	http://wx1.sinaimg.cn/orj360/70fa7a11ly1hrgzij3rwjj231f2c0qv7.jpg_x000D_
1244	0.3059	0	0	0	0.0047	0	8.95341	75.8177	117.937	27.6292	http://wx1.sinaimg.cn/orj360/70fa7a11ly1hrgzilhr1ij23402c04qr.jpg_x000D_
1245	0	0	0	0.1097	0.194	0	9.21031	60.7728	117.947	27.6393	http://wx1.sinaimg.cn/orj360/7100794cly1hr8tge9p6mj23402c0b2b.jpg
1246	0.4316	0.0566	0.0355	0.0777	0.2753	0.0437	7.6276	93.9677	117.924	27.6516	http://wx1.sinaimg.cn/orj360/7115e7d5ly1hpzsl2getwj235c2q4npe.jpg
1247	0.0033	0.1421	0.2032	0.1742	0.0167	0	9.21772	64.7907	117.924	27.6516	http://wx1.sinaimg.cn/orj360/7115e7d5ly1hpzsnwb3mqj21hc0u04kg.jpg_x000D_
1248	0.0146	0.1367	0.2351	0.0831	0.1694	0	8.77265	58.2767	117.924	27.6516	http://wx1.sinaimg.cn/orj360/7115e7d5ly1hpzsnwhn62j20qo0f0aed.jpg_x000D_
1249	0.3649	0.0416	0.4694	0	0	0	8.66761	59.7368	117.967	27.6454	http://wx1.sinaimg.cn/orj360/713daf33ly1how1qhc612j217c0u0dn5.jpg_x000D_
1250	0.4698	0	0.5521	0.1304	0.0055	0	8.37992	27.5742	117.967	27.6454	http://wx1.sinaimg.cn/orj360/713daf33ly1how1qk71vkj21bb0u0n49.jpg_x000D_
1251	0.2651	0.003	0	0.248	0.0095	0	8.98195	62.8368	117.947	27.6531	http://wx1.sinaimg.cn/orj360/7140da7dgy1hqy6piemj1j22c0340x6s.jpg_x000D_
1252	0.0852	0.3071	0.0187	0.1585	0.2164	0	9.20949	53.5837	117.961	27.6664	http://wx1.sinaimg.cn/orj360/71827475ly1hpy8z71buij21400u07rt.jpg_x000D_
1253	0.3587	0.0226	0.3686	0.0152	0.1986	0	9.20294	67.9042	117.961	27.6664	http://wx1.sinaimg.cn/orj360/71827475ly1hpy8z7s3yfj21400u07fo.jpg_x000D_
1254	0.3373	0.0036	0.8724	0	0	0	8.99343	65.4052	118.03	27.7599	http://wx1.sinaimg.cn/orj360/718aa80bgy1hscrlt21rhj20u01hcjw5.jpg_x000D_
1255	0.2298	0.2217	0	0.1958	0.2025	0	9.16656	69.9478	118.038	27.6785	http://wx1.sinaimg.cn/orj360/718c4e45ly1hoikzm94tqj22bc2bc4qu.jpg_x000D_
1256	0.2427	0.3896	0	0.1343	0.0177	0	9.29082	72.0358	118.038	27.6785	http://wx1.sinaimg.cn/orj360/718c4e45ly1hoikzy6m2yj22bc2bcu10.jpg_x000D_
1257	0.329	0.3562	0	0.2196	0	0	9.14725	74.3275	117.924	27.6516	http://wx1.sinaimg.cn/orj360/71c24ec5gy1hrmeemceepj20u01404dg.jpg_x000D_
1258	0.3443	0.3433	0	0.0618	0	0	9.20661	74.6721	117.924	27.6516	http://wx1.sinaimg.cn/orj360/71c24ec5gy1hrmeeodyffj20u0140tkh.jpg_x000D_
1259	0.2591	0.2285	0	0.2841	0.0027	0	9.19594	71.0787	117.924	27.6516	http://wx1.sinaimg.cn/orj360/71c24ec5gy1hrmeestqrhj20u0140tly.jpg
1260	0.3882	0.3222	0	0.0213	0.0182	0.0045	8.89432	76.0217	117.924	27.6516	http://wx1.sinaimg.cn/orj360/71c24ec5gy1hrmeev4i2qj20u014wal9.jpg_x000D_
1261	0.3533	0.2427	0	0.2298	0.0579	0.0027	9.11312	73.1858	117.924	27.6516	http://wx1.sinaimg.cn/orj360/71c24ec5gy1hrmegs2ijhj20u0140n8n.jpg_x000D_
1262	0.07	0.1134	0	0	0.0083	0	9.07078	48.1924	117.947	27.6393	http://wx1.sinaimg.cn/orj360/71c7278bgy1hp66izmnjkj22c0340u12.jpg_x000D_
1263	0.275	0.0243	0.1274	0	0.0356	0	9.3393	65.8203	117.921	27.6397	http://wx1.sinaimg.cn/orj360/71cd3b9fgy1hrouhpr1bjj22c0340x6q.jpg_x000D_
1264	0.309	0.0364	0.4621	0.0322	0.1519	0	9.15889	53.9242	117.921	27.6397	http://wx1.sinaimg.cn/orj360/71cd3b9fgy1hrouhwutkcj23402c0npe.jpg_x000D_
1265	0.2739	0.1298	0.4246	0.0052	0	0	9.05304	54.856	117.921	27.6397	http://wx1.sinaimg.cn/orj360/71cd3b9fgy1hroui1tcykj22c0340kjn.jpg_x000D_
1266	0.3024	0.0403	0.4668	0	0	0	9.27764	65.1169	117.921	27.6397	http://wx1.sinaimg.cn/orj360/71cd3b9fgy1hroui72fjvj22c0340b2b.jpg_x000D_
1267	0.5034	0.0711	0	0	0	0	9.06761	65.0687	117.942	27.6904	http://wx1.sinaimg.cn/orj360/71e243dbly1his508va5hj21400u0qal.jpg_x000D_
1268	0.3412	0.2512	0	0	0.0207	0	9.04429	64.9032	117.947	27.6393	http://wx1.sinaimg.cn/orj360/72199075gy1hrloiqhak5j23b04eo1l2.jpg_x000D_
1269	0.3226	0.1045	0	0	0.3877	0.0273	8.92046	59.5803	117.947	27.6393	http://wx1.sinaimg.cn/orj360/72199075gy1hrloitb11wj23b03n7u10.jpg_x000D_
1270	0.2504	0.0146	0	0.0401	0.1834	0.0103	9.3054	73.6515	117.947	27.6393	http://wx1.sinaimg.cn/orj360/72199075gy1hrloj2z0nij24eo3b0b2c.jpg
1271	0.3109	0.1722	0.4014	0	0	0	9.2422	64.1236	118.03	27.7599	http://wx1.sinaimg.cn/orj360/72476b0dly1hs4k8jq3qkj22dc35se84.jpg_x000D_
1272	0	0.8582	0.1382	0.0036	0	0	8.52752	41.3792	118.03	27.7599	http://wx1.sinaimg.cn/orj360/72476b0dly1hs4k9g9du4j235c2d0kjo.jpg_x000D_
1273	0.5096	0.4443	0	0	0.0198	0	8.7863	65.6872	118.03	27.7599	http://wx1.sinaimg.cn/orj360/72476b0dly1hs4kajzxo6j22d035chdv.jpg_x000D_
1274	0.0464	0.2867	0	0.1059	0.4738	0.0125	9.13697	52.4397	117.967	27.6454	http://wx1.sinaimg.cn/orj360/729b180ely1hpihbskwrzj20u0140wsp.jpg_x000D_
1275	0.1634	0.0133	0	0.0013	0.4443	0.3062	9.03386	68.2079	118.041	27.6708	http://wx1.sinaimg.cn/orj360/729b180ely1hpw0b8p4yfj20u0140dn5.jpg_x000D_
1276	0.1274	0.0402	0	0	0.6458	0.1645	8.92382	62.9103	118.03	27.7599	http://wx1.sinaimg.cn/orj360/73304e19gy1hqvypz6za3j22dc35se84.jpg_x000D_
1277	0	0.4857	0.4976	0	0	0	9.39206	63.9476	118.03	27.7599	http://wx1.sinaimg.cn/orj360/7362ba6bgy1hs8hz37axwj237k2eo4qs.jpg_x000D_
1278	0.1925	0.1884	0	0.0717	0.0397	0	9.21565	56.1711	117.947	27.6393	http://wx1.sinaimg.cn/orj360/73652891ly1hpad0bhdjfj20zk0qonc8.jpg
1279	0.6339	0	0	0	0.366	0	5.30451	40.1663	117.977	27.6827	http://wx1.sinaimg.cn/orj360/736c26d1ly1hlawcaq48qj22c02c0npd.jpg_x000D_
1280	0.6414	0.1412	0	0	0	0	8.62442	74.1917	118.03	27.7599	http://wx1.sinaimg.cn/orj360/73b999a9ly1hsk4ijjofij23402c0kjl.jpg_x000D_
1281	0.6432	0.0912	0.0538	0	0	0	9.1604	65.9688	118.03	27.7599	http://wx1.sinaimg.cn/orj360/73b999a9ly1hsk4ioou9kj23402c0u0x.jpg_x000D_
1282	0.5194	0.0601	0	0.0078	0.3737	0	8.10898	45.9318	118.03	27.7599	http://wx1.sinaimg.cn/orj360/73d2e9b8gy1hseedf2l6rj21400u0n3y.jpg_x000D_
1283	0.4497	0.0317	0	0	0.4113	0	9.14602	72.9654	118.03	27.7599	http://wx1.sinaimg.cn/orj360/73d2e9b8gy1hseedgujysj20u0140woq.jpg
1284	0.4963	0.167	0	0.0035	0.2004	0	8.7325	75.0389	117.961	27.6664	http://wx1.sinaimg.cn/orj360/73ffe006gy1hlggpm1hezj20u00gw0vl.jpg_x000D_
1285	0.2315	0.1275	0.3813	0.0228	0.1507	0	8.45709	79.4754	117.961	27.6664	http://wx1.sinaimg.cn/orj360/73ffe006gy1hlggpmcl73j20u00i71fa.jpg_x000D_
1286	0	0.0683	0.2891	0.1637	0.1063	0	8.77247	50.675	117.961	27.6664	http://wx1.sinaimg.cn/orj360/73ffe006gy1hlggpoft2jj20u00k17bb.jpg
1287	0.3213	0.0104	0.0176	0.0031	0.3147	0	8.96001	78.8062	118.046	27.556	http://wx1.sinaimg.cn/orj360/740ec00aly1hsb089uec0j22dc35s1kz.jpg_x000D_
1288	0.421	0.0456	0	0	0.5334	0	8.91681	74.4938	118.046	27.556	http://wx1.sinaimg.cn/orj360/740ec00aly1hsb08gi592j22dc35shdu.jpg_x000D_
1289	0.1784	0	0	0.0084	0.8088	0	9.18747	68.6171	118.046	27.556	http://wx1.sinaimg.cn/orj360/740ec00aly1hsb08jqeyzj22dc35s1kz.jpg
1290	0.6642	0.2291	0.0935	0	0	0	7.30615	57.4081	117.944	27.6407	http://wx1.sinaimg.cn/orj360/748cebf8gy1hk0dgw2atcj20u0190427.jpg_x000D_
1291	0.4475	0.0027	0	0	0.5373	0	8.57192	88.0877	117.944	27.6407	http://wx1.sinaimg.cn/orj360/748cebf8gy1hk0dgyrz33j20zk0np78c.jpg
1292	0.4	0.0253	0.0226	0.0191	0.3104	0.2053	8.95269	64.5505	117.924	27.6516	http://wx1.sinaimg.cn/orj360/74a24f0fgy1hprd7y8atpj235s2dcqv6.jpg_x000D_
1293	0	0.6281	0.0157	0.2434	0	0	9.23903	55.9502	117.924	27.6516	http://wx1.sinaimg.cn/orj360/74a24f0fgy1hprd8t8ueij22dc35shdy.jpg_x000D_
1294	0.0354	0.6131	0	0.0234	0.0086	0.1842	8.97298	55.3282	117.924	27.6516	http://wx1.sinaimg.cn/orj360/74a24f0fgy1hriyrw8l7rj20u0140aoe.jpg_x000D_
1295	0.3836	0	0.1047	0.4349	0	0	8.48106	50.3261	118.03	27.7599	http://wx1.sinaimg.cn/orj360/74a8b17egy1hsj26pgm09j218x0u0qan.jpg_x000D_
1296	0.4443	0.3444	0.0914	0.1166	0	0.0016	8.59663	66.5058	118.03	27.7599	http://wx1.sinaimg.cn/orj360/74a8b17egy1hsj26r6wojj218x0u0dmz.jpg_x000D_
1297	0.3394	0.2354	0.0555	0.1738	0.005	0.1253	8.74665	47.0115	118.03	27.7599	http://wx1.sinaimg.cn/orj360/74a8b17egy1hsj26shkomj218x0u0n3x.jpg_x000D_
1298	0.4392	0.0954	0.4845	0	0.0012	0	8.896	69.4158	118.03	27.7599	http://wx1.sinaimg.cn/orj360/74b54f86ly1hs03hw1dlrj23342bce82.jpg_x000D_
1299	0.4239	0	0	0.17	0.0013	0	8.43239	64.0744	118.03	27.7599	http://wx1.sinaimg.cn/orj360/74b54f86ly1hs03iz0176j22dc35snpg.jpg_x000D_
1300	0.3569	0	0.6082	0	0.0011	0	9.0859	60.228	117.978	27.667	http://wx1.sinaimg.cn/orj360/74c24aa7gy1gh5bir8di5j21hc0u01ky.jpg
1301	0.337	0.0965	0	0	0.3394	0.0597	9.01022	72.7517	117.947	27.6393	http://wx1.sinaimg.cn/orj360/750aceadly1hrp16k2sabj22dc35shdu.jpg_x000D_
1302	0.0218	0.2046	0.1858	0.4132	0.0164	0.0203	9.17895	51.422	118.021	27.7621	http://wx1.sinaimg.cn/orj360/753eb6fbgy1hh1c7y591cj21hc0u0qth.jpg_x000D_
1303	0.2897	0.2598	0.3898	0	0	0	8.83815	69.1659	117.967	27.6454	http://wx1.sinaimg.cn/orj360/7583cbe4gy1ho460cfxcpj20zj1rb4ge.jpg_x000D_
1304	0	0	0	0	0.749	0	9.29754	75.635	117.967	27.6454	http://wx1.sinaimg.cn/orj360/7583cbe4gy1ho460d2lqvj20zj1rbtqa.jpg
1305	0.4695	0	0.2328	0	0.0128	0	7.54682	29.2073	118.03	27.7599	http://wx1.sinaimg.cn/orj360/75887b2fly1hs6hg2fjnij20u00jm41k.jpg_x000D_
1306	0.2491	0	0.2652	0.1087	0.1254	0	9.17157	63.2367	118.03	27.7599	http://wx1.sinaimg.cn/orj360/75887b2fly1hsik8pxh7cj20u0132785.jpg_x000D_
1307	0.2191	0.1838	0.3045	0.0457	0	0	9.48609	68.2094	117.769	27.6699	http://wx1.sinaimg.cn/orj360/75ee4a27gy1hs4zljmdazj20u0140tlt.jpg_x000D_
1308	0.1664	0.1601	0.0732	0.0011	0.0011	0	8.09683	69.9787	117.962	27.6453	http://wx1.sinaimg.cn/orj360/760a40b2gy1hmw94t339dj21400u07pr.jpg_x000D_
1309	0	0.483	0.302	0	0	0	8.80577	46.6165	117.962	27.6453	http://wx1.sinaimg.cn/orj360/760a40b2gy1hmw94y8403j21400u04qp.jpg_x000D_
1310	0	0.4455	0.545	0.0077	0	0	8.12413	33.7067	117.962	27.6453	http://wx1.sinaimg.cn/orj360/760a40b2gy1hmw94z0gghj20u0140auu.jpg_x000D_
1311	0.1847	0.794	0	0.0024	0.004	0	8.90635	64.8096	118.03	27.7599	http://wx1.sinaimg.cn/orj360/7624040dgy1hsk5lrx9ynj23402c04qr.jpg_x000D_
1312	0.4329	0.3816	0	0.0595	0	0	9.22328	63.3418	118.03	27.7599	http://wx1.sinaimg.cn/orj360/7624040dgy1hsk5luledpj23402c0hdw.jpg_x000D_
1313	0.4176	0.4683	0.0083	0	0.0051	0.0746	9.04293	66.7768	118.03	27.7599	http://wx1.sinaimg.cn/orj360/7624040dgy1hsk5lwvxwlj23402c0qv7.jpg_x000D_
1314	0.5806	0.0179	0	0.0391	0.1937	0.1083	8.81129	54.665	118.03	27.7599	http://wx1.sinaimg.cn/orj360/7624040dgy1hsk5m7ebfmj23402c0hdu.jpg
1315	0	0.005	0.1598	0.2083	0.2158	0	9.0872	45.1296	117.948	27.6471	http://wx1.sinaimg.cn/orj360/7638416bgy1h6qblw6dz7j22801hcqv5.jpg_x000D_
1316	0	0	0	0.0934	0.6358	0	9.30162	75.6899	118.046	27.556	http://wx1.sinaimg.cn/orj360/764e6029ly1hrgpom7ltyj20u00k0dhz.jpg
1317	0.3281	0	0	0.0272	0.3356	0	8.65841	93.6398	117.947	27.6393	http://wx1.sinaimg.cn/orj360/769641d5gy1hrvqpcquxyj20u0140jyw.jpg_x000D_
1318	0.319	0	0	0.0077	0.4174	0	8.44102	96.5805	117.947	27.6393	http://wx1.sinaimg.cn/orj360/769641d5gy1hrvqpd8szcj20u0140jyk.jpg_x000D_
1319	0.5322	0.0742	0	0.2197	0	0	8.6142	48.7974	117.947	27.6393	http://wx1.sinaimg.cn/orj360/76f07c47gy1hpzkqg8mbij20zk1bf7e4.jpg_x000D_
1320	0.4098	0.45	0	0.004	0	0	8.5765	76.8723	117.947	27.6393	http://wx1.sinaimg.cn/orj360/76f07c47gy1hpzkqi6zvoj22003k07wj.jpg
1321	0.5186	0.0441	0	0.0287	0	0	9.1672	63.4037	117.947	27.6393	http://wx1.sinaimg.cn/orj360/76f07c47gy1hpzkqiz5tbj22c03407wj.jpg_x000D_
1322	0.2758	0.1454	0	0	0.0045	0	8.89437	58.7454	117.947	27.6393	http://wx1.sinaimg.cn/orj360/77097461ly1hr1t9e022zj235s2dcb2d.jpg_x000D_
1323	0.337	0.0483	0.1085	0.0252	0	0.0098	9.10006	84.4035	117.924	27.6516	http://wx1.sinaimg.cn/orj360/77197557gy1hs2visjtkoj235s2dce83.jpg_x000D_
1324	0.4669	0.1358	0.4862	0	0	0	9.02231	68.5742	117.924	27.6516	http://wx1.sinaimg.cn/orj360/77197557gy1hs2viuani5j22dc35s1kz.jpg_x000D_
1325	0.2368	0.0406	0.1008	0.0951	0.1241	0.0136	8.96139	63.8014	117.924	27.6516	http://wx1.sinaimg.cn/orj360/77197557gy1hs2viwyrdwj235s2dcu0z.jpg_x000D_
1326	0.221	0.309	0	0.0015	0.0634	0.1776	9.32665	74.1009	117.947	27.6393	http://wx1.sinaimg.cn/orj360/7744ecb9gy1hqcxz939rmj22c03401l1.jpg
1327	0	1	0	0	0	0	8.94956	56.9554	118.03	27.7599	http://wx1.sinaimg.cn/orj360/774e2665gy1hs2xb40wi8j23342bc7wl.jpg_x000D_
1328	0.3999	0.1089	0.13	0.097	0.0147	0	8.99561	70.2408	117.947	27.6393	http://wx1.sinaimg.cn/orj360/7780186dgy1hqkim7w0jlj20sg1kuh1b.jpg
1329	0.1455	0.0232	0.0857	0.1619	0.1955	0	9.38081	71.249	117.947	27.6393	http://wx1.sinaimg.cn/orj360/7780186dgy1hqkim8rghuj20sg1kitnc.jpg_x000D_
1330	0.5112	0.1142	0	0.1295	0.1692	0.0228	7.02838	39.3939	117.962	27.6453	http://wx1.sinaimg.cn/orj360/77e1caf7gy1hokuyygunpj23402c0b2a.jpg_x000D_
1331	0.3437	0.0757	0.0766	0.1322	0.3391	0	9.09872	71.1411	118.041	27.6708	http://wx1.sinaimg.cn/orj360/77ec2b70ly1hq0fokd642j23402c04qt.jpg_x000D_
1332	0.2257	0	0	0.0195	0.7536	0	9.02743	74.1486	118.041	27.6708	http://wx1.sinaimg.cn/orj360/77ec2b70ly1hq0fooh10tj22c0340kjo.jpg_x000D_
1333	0.335	0.0643	0	0.0372	0.2409	0	9.14762	64.164	117.947	27.6393	http://wx1.sinaimg.cn/orj360/78004c23ly1hqlgx00sdhj235s23unpd.jpg
1334	0	0.3999	0.4639	0.074	0	0	9.02565	54.7335	118.03	27.7599	http://wx1.sinaimg.cn/orj360/78121e4cgy1hmxixqux49j22c0340x6u.jpg_x000D_
1335	0	0.1289	0.1395	0.0311	0.0395	0	9.24505	55.8897	118.03	27.7599	http://wx1.sinaimg.cn/orj360/78121e4cgy1hmxixvr1adj22c0340e82.jpg_x000D_
1336	0	0.1101	0.4437	0.1248	0	0.0158	9.01168	48.4196	118.03	27.7599	http://wx1.sinaimg.cn/orj360/78121e4cgy1hmxixx5rvfj22c0340kjn.jpg_x000D_
1337	0	0.6158	0.1401	0	0.0071	0	9.29633	52.8347	118.03	27.7599	http://wx1.sinaimg.cn/orj360/78121e4cgy1hmxiy3fklkj23402c0u0y.jpg_x000D_
1338	0.253	0	0	0.2089	0	0	8.99636	78.7553	117.937	27.6292	http://wx1.sinaimg.cn/orj360/7893af91ly1hoo5hd49q7j20u0191ws1.jpg_x000D_
1339	0.0011	0.1644	0	0.0126	0.4538	0.0063	8.79035	50.105	117.959	27.6446	http://wx1.sinaimg.cn/orj360/79608e6cgy1hpr27iqsfqj20zk1hcb29.jpg_x000D_
1340	0.2586	0.4451	0	0	0.2359	0	8.36608	96.239	117.959	27.6446	http://wx1.sinaimg.cn/orj360/79608e6cgy1hpr27k908wj20zk1hc1kx.jpg_x000D_
1341	0.2702	0.2065	0	0	0.5216	0	9.05303	73.0126	117.959	27.6446	http://wx1.sinaimg.cn/orj360/79608e6cgy1hpr27p1nctj20zk1hc7wh.jpg_x000D_
1342	0.3479	0	0	0	0.4254	0.2146	9.0528	60.0704	117.947	27.6531	http://wx1.sinaimg.cn/orj360/79a59189gy1hs54zwq8mtj24eo3b0u11.jpg_x000D_
1343	0.0864	0.1476	0	0	0	0	8.9563	48.2931	117.947	27.6531	http://wx1.sinaimg.cn/orj360/79a59189gy1hs54zzcgq7j24eo3b0u15.jpg_x000D_
1344	0.1822	0.006	0	0	0.7435	0	8.43892	68.8053	117.947	27.6531	http://wx1.sinaimg.cn/orj360/79a59189gy1hs5503gc2gj24eo3b0npg.jpg_x000D_
1345	0.1615	0.2554	0.0362	0.1084	0.0235	0	8.95693	53.88	117.947	27.6531	http://wx1.sinaimg.cn/orj360/79a59189gy1hs550bvi9cj24eo3b0x6w.jpg_x000D_
1346	0.288	0.1778	0	0.1484	0.0479	0	8.85789	87.1612	117.937	27.6292	http://wx1.sinaimg.cn/orj360/7a0d8ca7ly1hqqfjbp8nhj23794sw4qv.jpg_x000D_
1347	0.2033	0.0592	0.317	0.2074	0.0125	0.0025	8.93518	71.4954	117.942	27.6904	http://wx1.sinaimg.cn/orj360/7a5deffdgy1fktgtk4emzj20qo0hrjue.jpg
1348	0.4231	0.1373	0	0.0028	0.2206	0.2029	9.04293	50.9809	118.046	27.556	http://wx1.sinaimg.cn/orj360/7aae1140ly1hs2zyk6bfvj20ol0fqgni.jpg
1349	0.5796	0.1176	0	0.005	0.25	0	8.4148	83.2007	118.03	27.7599	http://wx1.sinaimg.cn/orj360/7ae54bf1ly1hnybgi0oboj20u00gbdhq.jpg_x000D_
1350	0.4526	0.0662	0.2008	0	0.1577	0	9.15707	66.5148	118.03	27.7599	http://wx1.sinaimg.cn/orj360/7ae54bf1ly1hnybgi13gwj20u00ex40y.jpg_x000D_
1351	0	0.5366	0.4506	0	0.001	0	9.21998	58.9387	118.03	27.7599	http://wx1.sinaimg.cn/orj360/7ae54bf1ly1hnybgi1ucvj20se0ip7ag.jpg
1352	0.4925	0	0	0	0	0	8.59103	57.3737	117.965	27.6815	http://wx1.sinaimg.cn/orj360/7ae57fdbly1hhjn0xef3cj21900s67b7.jpg
1353	0.4889	0.059	0	0.047	0.0044	0	9.3632	74.0588	117.947	27.6393	http://wx1.sinaimg.cn/orj360/7b6de619gy1hqybscmjmej21400u0779.jpg_x000D_
1354	0.633	0.0294	0	0.0048	0.0471	0	8.76401	72.6922	117.947	27.6393	http://wx1.sinaimg.cn/orj360/7b6de619gy1hqybshogm4j21hc0u00x2.jpg
1355	0.6762	0.0714	0.143	0.0362	0.0534	0	9.1115	82.4765	114.178	35.8977	http://wx1.sinaimg.cn/orj360/7bbfca5fly1hpifg9xvfmj20sg0sgn4a.jpg_x000D_
1356	0	0.4614	0.1401	0.0567	0	0.0295	8.85117	40.9708	117.958	27.671	http://wx1.sinaimg.cn/orj360/7bcd799dgy1g4a5uc5alvj205k05kwet.jpg
1357	0.0462	0.4434	0.2863	0.0061	0.0168	0	8.9772	70.6478	117.977	27.6827	http://wx1.sinaimg.cn/orj360/7c08f96bgy1hpfotrqxrpj22og3kgkjo.jpg_x000D_
1358	0.1883	0.2382	0.2055	0.0141	0.0378	0.0094	8.58057	62.0959	117.977	27.6827	http://wx1.sinaimg.cn/orj360/7c08f96bgy1hpfotsuzemj229a30dnpf.jpg_x000D_
1359	0	0	0.4211	0	0.5762	0	8.61114	48.4297	118.03	27.7599	http://wx1.sinaimg.cn/orj360/7cecf337gy1hs00jo9nosj23402c0b2b.jpg_x000D_
1360	0.1547	0.0099	0	0	0.402	0.0268	9.44036	63.268	118.03	27.7599	http://wx1.sinaimg.cn/orj360/7cecf337gy1hs00jrdxlmj22bc3344qs.jpg_x000D_
1361	0.3087	0.4282	0	0	0.0076	0	9.10615	59.715	118.03	27.7599	http://wx1.sinaimg.cn/orj360/7cecf337gy1hs00jvx05lj233y274u0z.jpg_x000D_
1362	0.1836	0.2175	0.2269	0.1175	0.0476	0	9.4349	64.612	114.178	35.8977	http://wx1.sinaimg.cn/orj360/7d1dcd35gy1hrx2m5cx70j20u014014q.jpg_x000D_
1363	0	0.2056	0.5019	0.0628	0.1142	0	9.144	49.0215	114.178	35.8977	http://wx1.sinaimg.cn/orj360/7d1dcd35gy1hrx2m5vnx5j20u0140tkx.jpg_x000D_
1364	0	0.4966	0.362	0.0188	0.0099	0	9.22194	57.042	118.03	27.7599	http://wx1.sinaimg.cn/orj360/7d48e75fgy1hrvecul5fbj20u0190gvt.jpg_x000D_
1365	0.0968	0.6755	0.223	0	0.0035	0	9.26069	65.9168	118.03	27.7599	http://wx1.sinaimg.cn/orj360/7d48e75fgy1hrvecv7b1nj21900u010e.jpg_x000D_
1366	0.0079	0.8926	0.0423	0.0197	0.0372	0	8.88424	64.4155	118.03	27.7599	http://wx1.sinaimg.cn/orj360/7d48e75fgy1hrvecx1r31j20u0190thg.jpg_x000D_
1367	0	0.4786	0.3583	0	0	0	9.2096	63.1618	118.03	27.7599	http://wx1.sinaimg.cn/orj360/7d48e75fgy1hrvecy8ge7j20u0140dxb.jpg_x000D_
1368	0.0614	0.6901	0.1935	0.0054	0	0	9.25144	72.0749	118.03	27.7599	http://wx1.sinaimg.cn/orj360/7d48e75fgy1hrved2ar31j21400u017d.jpg_x000D_
1369	0.008	0.2068	0.0762	0.076	0.6306	0	8.2161	66.568	117.958	27.671	http://wx1.sinaimg.cn/orj360/7d4b9bdcgy1hrc3xf30k4j21fp25lqv5.jpg_x000D_
1370	0.008	0.2068	0.0762	0.076	0.6306	0	8.2161	66.568	117.947	27.6531	http://wx1.sinaimg.cn/orj360/7d4b9bdcgy1hrc3xf30k4j21fp25lqv5.jpg_x000D_
1371	0.008	0.2068	0.0762	0.076	0.6306	0	8.2161	66.568	117.977	27.6827	http://wx1.sinaimg.cn/orj360/7d4b9bdcgy1hrc3xf30k4j21fp25lqv5.jpg_x000D_
1372	0	0.0329	0.0771	0.1595	0.0935	0	8.8271	46.4731	117.958	27.671	http://wx1.sinaimg.cn/orj360/7d4b9bdcgy1hrc3xgtj7gj21ky2dgqv6.jpg
1373	0	0.0329	0.0771	0.1595	0.0935	0	8.8271	46.4731	117.947	27.6531	http://wx1.sinaimg.cn/orj360/7d4b9bdcgy1hrc3xgtj7gj21ky2dgqv6.jpg
1374	0	0.0329	0.0771	0.1595	0.0935	0	8.8271	46.4731	117.977	27.6827	http://wx1.sinaimg.cn/orj360/7d4b9bdcgy1hrc3xgtj7gj21ky2dgqv6.jpg
1375	0	0.1755	0.0038	0.0405	0.0023	0	8.58535	44.4644	117.958	27.671	http://wx1.sinaimg.cn/orj360/7d4b9bdcgy1hrc3xn0vdfj21ls2eo4qr.jpg_x000D_
1376	0	0.1755	0.0038	0.0405	0.0023	0	8.58535	44.4644	117.947	27.6531	http://wx1.sinaimg.cn/orj360/7d4b9bdcgy1hrc3xn0vdfj21ls2eo4qr.jpg_x000D_
1377	0	0.1755	0.0038	0.0405	0.0023	0	8.58535	44.4644	117.977	27.6827	http://wx1.sinaimg.cn/orj360/7d4b9bdcgy1hrc3xn0vdfj21ls2eo4qr.jpg_x000D_
1378	0.2022	0.4339	0	0.2424	0	0	9.35925	63.2165	117.947	27.6531	http://wx1.sinaimg.cn/orj360/7d5f6238gy1hsj55q4dghj22c0340b2d.jpg_x000D_
1379	0	0	0	0.0346	0.9256	0	9.14964	65.0282	118.041	27.6708	http://wx1.sinaimg.cn/orj360/7da89523gy1hoeddgyrnfj22dc35s1l1.jpg_x000D_
1380	0.0318	0	0	0.0522	0.5618	0.1744	9.29473	56.8048	118.046	27.556	http://wx1.sinaimg.cn/orj360/7df9fe9agy1hrk4c30zqcj20a007iwep.jpg_x000D_
1381	0.2021	0.152	0.1481	0.1102	0	0	9.19667	54.8095	118.03	27.7599	http://wx1.sinaimg.cn/orj360/7e11d978ly1hsl6shsrutj23402c0b2c.jpg_x000D_
1382	0.6177	0.1854	0	0.0294	0.1609	0.0066	8.61633	78.2343	117.986	27.6848	http://wx1.sinaimg.cn/orj360/7e5c5fc1ly1g6ofaxjfd5j20u01404qu.jpg
1383	0.0041	0	0	0.0529	0.7209	0	7.58842	48.372	118.038	27.6785	http://wx1.sinaimg.cn/orj360/7e7726d7ly1h59mw18tq5j225r1fuh8f.jpg
1384	0	0.9319	0	0.0042	0.0534	0.0104	8.81949	47.5033	118.038	27.6785	http://wx1.sinaimg.cn/orj360/7f4e4cb1ly1hohhhrzk6cj23402c0kjn.jpg_x000D_
1385	0.3013	0.206	0	0.002	0.2701	0.0775	9.32651	69.2929	118.03	27.7599	http://wx1.sinaimg.cn/orj360/7f6e70dagy1hsd0qo687kj21400u0an2.jpg_x000D_
1386	0.3099	0.2421	0.1285	0.0019	0.0256	0	9.42653	71.7976	118.03	27.7599	http://wx1.sinaimg.cn/orj360/7f8b2b38ly1hsb14b3hdrj20wr1m8tjq.jpg_x000D_
1387	0.4348	0.0155	0	0	0.5323	0	8.10095	68.1776	117.947	27.6393	http://wx1.sinaimg.cn/orj360/7fbcddeagy1hptvomuoc7j23402c0qv5.jpg_x000D_
1388	0.0707	0.0218	0.6983	0.0185	0.0021	0	6.30858	39.0696	117.947	27.6393	http://wx1.sinaimg.cn/orj360/7fbcddeagy1hptvop1ahej22c03404qp.jpg_x000D_
1389	0.1179	0.8256	0	0.0053	0	0	7.03048	39.5764	117.947	27.6393	http://wx1.sinaimg.cn/orj360/7fbcddeagy1hptvr1t5i8j22c0340e82.jpg_x000D_
1390	0	0.6336	0	0.0827	0.0011	0	9.20996	56.9386	117.947	27.6393	http://wx1.sinaimg.cn/orj360/7fbcddeagy1hptvr50ixrj22c0340npg.jpg_x000D_
1391	0	0	0	0.2145	0.7415	0	9.00254	41.7316	117.947	27.6531	http://wx1.sinaimg.cn/orj360/7ff165d1gy1hrq6uv4phcj22402tc4qt.jpg_x000D_
1392	0	0	0	0.2145	0.7415	0	9.00254	41.7316	117.921	27.6397	http://wx1.sinaimg.cn/orj360/7ff165d1gy1hrq6uv4phcj22402tc4qt.jpg_x000D_
1393	0.0484	0.389	0.1562	0.001	0.0156	0	9.20628	59.3003	117.921	27.6397	http://wx1.sinaimg.cn/orj360/7ffcf7e1gy1hmxquwnsljj22c0340u0z.jpg_x000D_
1394	0.4489	0.076	0	0.2698	0.0802	0.0432	8.35302	65.1719	117.958	27.6401	http://wx1.sinaimg.cn/orj360/80c0a032ly1hgj77rnnv5j20u01hc46x.jpg
1395	0.4229	0.1263	0	0.0123	0.0018	0	8.44384	80.8355	117.947	27.6393	http://wx1.sinaimg.cn/orj360/80c483c0gy1hrfg3wgk8qj21qy33x7wj.jpg_x000D_
1396	0.4342	0.0521	0	0	0.2116	0.2444	8.87006	58.2116	117.962	27.6453	http://wx1.sinaimg.cn/orj360/80e35ecely1hlbzwusyc9j21400u07e8.jpg_x000D_
1397	0.3894	0.1519	0	0	0.3194	0.1385	8.94291	49.8125	117.962	27.6453	http://wx1.sinaimg.cn/orj360/80e35ecely1hlbzwxkcfzj23342bc1kz.jpg_x000D_
1398	0.341	0.1463	0	0.0262	0.1514	0.3341	8.83828	52.4537	117.962	27.6453	http://wx1.sinaimg.cn/orj360/80e35ecely1hlbzx2jnh6j22bc334000.jpg_x000D_
1399	0.6176	0.135	0.1014	0.0054	0.0755	0.053	8.61179	64.5808	118.03	27.7599	http://wx1.sinaimg.cn/orj360/80e544a1ly1hs1qgdj9w2j23402c0e82.jpg_x000D_
1400	0.2844	0.008	0.1873	0.1816	0.0199	0	8.39603	35.2667	118.03	27.7599	http://wx1.sinaimg.cn/orj360/80e544a1ly1hs1qggesw2j23402c0b2a.jpg_x000D_
1401	0.2125	0.1213	0.0539	0.3177	0	0	9.06529	56.2495	117.947	27.6531	http://wx1.sinaimg.cn/orj360/80fe295cgy1hpuktnc7fhj21400u0k2g.jpg
1402	0.5948	0.259	0.015	0.0636	0.004	0	8.96669	64.9943	117.947	27.6393	http://wx1.sinaimg.cn/orj360/81462fdaly1hr6l24vnipj23402c0e82.jpg_x000D_
1403	0.4142	0.3318	0.0148	0.0143	0.0133	0	9.14676	69.4357	117.962	27.6453	http://wx1.sinaimg.cn/orj360/81803731ly1hq5cmtpjn0j20zk1hc1hj.jpg_x000D_
1404	0.4142	0.3318	0.0148	0.0143	0.0133	0	9.14676	69.4357	117.967	27.6454	http://wx1.sinaimg.cn/orj360/81803731ly1hq5cmtpjn0j20zk1hc1hj.jpg_x000D_
1405	0	0.5409	0.002	0.0176	0.0383	0.0036	8.61936	40.9908	117.962	27.6453	http://wx1.sinaimg.cn/orj360/81803731ly1hq5cmv3ljgj20zk1hcu0x.jpg_x000D_
1406	0	0.5409	0.002	0.0176	0.0383	0.0036	8.61936	40.9908	117.967	27.6454	http://wx1.sinaimg.cn/orj360/81803731ly1hq5cmv3ljgj20zk1hcu0x.jpg_x000D_
1407	0	0.5459	0	0.223	0	0.1253	9.14914	52.2348	117.921	27.6397	http://wx1.sinaimg.cn/orj360/81989f5cgy1hqj6hdr42ej21gq25db2a.jpg_x000D_
1408	0.0164	0.5737	0	0	0.1047	0.1544	9.18896	60.3608	117.921	27.6397	http://wx1.sinaimg.cn/orj360/81989f5cgy1hqj6hjz0qsj23b04eo1l5.jpg
1409	0.4011	0.1745	0.2379	0	0	0	8.8103	60.9811	117.958	27.6401	http://wx1.sinaimg.cn/orj360/8214b8ecgy1hmtrqsxjpnj22og3kwkjo.jpg_x000D_
1410	0.3225	0.3227	0	0.0092	0.2136	0	8.82576	70.9539	117.947	27.6393	http://wx1.sinaimg.cn/orj360/8214b8ecgy1hq0ep788sgj21on65pe87.jpg
1411	0.5246	0.2666	0	0	0.1591	0	8.89578	77.479	117.947	27.6393	http://wx1.sinaimg.cn/orj360/8284bca1ly1hqqsyfi1p7j21400u0td0.jpg_x000D_
1412	0.3471	0	0	0	0.6526	0	8.99926	75.7159	117.947	27.6393	http://wx1.sinaimg.cn/orj360/8284bca1ly1hqqsyfywhpj21400u0456.jpg_x000D_
1413	0.1749	0.365	0	0	0.2135	0.1749	9.29548	65.7631	118.03	27.7599	http://wx1.sinaimg.cn/orj360/82982396ly1hsm8mj97wmj20u00d4tfl.jpg_x000D_
1414	0	0.3904	0	0	0.1254	0	9.32723	58.0237	118.03	27.7599	http://wx1.sinaimg.cn/orj360/82982396ly1hsm8mjkuuqj20go0jgwol.jpg_x000D_
1415	0.4355	0.0858	0.1962	0	0	0	9.14674	63.2252	117.965	27.6815	http://wx1.sinaimg.cn/orj360/837df67agy1hr6nc15ivcj23b04eo1kz.jpg_x000D_
1416	0.5345	0.0778	0.2074	0.0066	0	0	8.94678	52.1731	117.965	27.6815	http://wx1.sinaimg.cn/orj360/837df67agy1hr6nc593zmj23b04eo4qs.jpg_x000D_
1417	0.2459	0.1987	0.2319	0.0013	0.0394	0	9.32194	60.5355	117.947	27.6531	http://wx1.sinaimg.cn/orj360/83863fd6gy1hq0v7070f8j21400u01by.jpg_x000D_
1418	0.3987	0.1481	0.0778	0.1219	0	0	9.18801	77.4405	117.947	27.6531	http://wx1.sinaimg.cn/orj360/83863fd6gy1hq0v7166n9j21400u0qd5.jpg_x000D_
1419	0.6776	0.1012	0	0	0	0	8.59445	70.3272	117.947	27.6393	http://wx1.sinaimg.cn/orj360/839d7db6ly1hs47538wfmj235s2dc7wj.jpg_x000D_
1420	0.6346	0.1891	0	0	0	0	8.5669	65.7595	117.947	27.6393	http://wx1.sinaimg.cn/orj360/839d7db6ly1hs475e41a1j235s2dcqv5.jpg
1421	0.0046	0.7868	0.1525	0.0069	0	0	8.93365	44.8638	118.03	27.7599	http://wx1.sinaimg.cn/orj360/8403c2c6gy1hhw64omrd3j235c2dc4qu.jpg_x000D_
1422	0	0.1209	0.0924	0.0848	0.0463	0.0017	9.43145	60.0097	118.03	27.7599	http://wx1.sinaimg.cn/orj360/8403c2c6gy1hhw64sf496j22dc35chdx.jpg
1423	0	0.2749	0.7241	0	0	0	8.74783	44.0248	118.021	27.7621	http://wx1.sinaimg.cn/orj360/8403c2c6gy1hrbsj015auj24mo3347wq.jpg_x000D_
1424	0	0.3799	0.403	0	0	0	9.37362	64.8764	118.021	27.7621	http://wx1.sinaimg.cn/orj360/8403c2c6gy1hrbt0mjyvpj24mo3344qz.jpg
1425	0.2078	0.0251	0.0468	0.0011	0.0068	0	9.30705	58.2282	117.943	27.6497	http://wx1.sinaimg.cn/orj360/841ffac1ly8gxk1576elkj20bf071q34.jpg
1426	0.2077	0.0238	0.0489	0.0012	0.0067	0	9.30689	58.2148	117.967	27.6454	http://wx1.sinaimg.cn/orj360/841ffac1ly8hjy306ooywj20bf071q34.jpg
1427	0.2077	0.0238	0.0489	0.0012	0.0067	0	9.30689	58.2148	117.943	27.6497	http://wx1.sinaimg.cn/orj360/841ffac1ly8hjy306ooywj20bf071q34.jpg
1428	0.2077	0.0238	0.0489	0.0012	0.0067	0	9.30689	58.2148	118.03	27.7599	http://wx1.sinaimg.cn/orj360/841ffac1ly8hjy306ooywj20bf071q34.jpg
1429	0.3937	0	0	0	0	0	9.15615	67.8801	117.947	27.6393	http://wx1.sinaimg.cn/orj360/844ea258gy1hrfpohaxyjj20u0140dov.jpg_x000D_
1430	0.4776	0.0443	0	0	0	0	9.0812	64.3271	117.947	27.6393	http://wx1.sinaimg.cn/orj360/844ea258gy1hrfpohhz0cj20u0140tie.jpg
1431	0.4893	0.5107	0	0	0	0	8.50974	75.5408	117.947	27.6393	http://wx1.sinaimg.cn/orj360/844ea258gy1hrfpohipwnj20u01407cs.jpg_x000D_
1432	0.3355	0.2453	0.2509	0.0096	0	0	8.97966	74.378	118.021	27.7621	http://wx1.sinaimg.cn/orj360/84eb9775gy1hiqig1lp3yj20u0140tia.jpg_x000D_
1433	0.7078	0.1679	0	0.1237	0	0	8.6664	76.5849	118.021	27.7621	http://wx1.sinaimg.cn/orj360/84eb9775gy1hiqigp2h98j20u0190n4e.jpg_x000D_
1434	0.2505	0.4798	0	0.015	0.187	0.0035	9.36615	71.3064	118.046	27.556	http://wx1.sinaimg.cn/orj360/857d9e6bly8hriqmlrqo3j218g0s07kt.jpg_x000D_
1435	0.1444	0.2999	0	0.0019	0.3205	0	9.29367	62.2316	118.046	27.556	http://wx1.sinaimg.cn/orj360/857d9e6bly8hriqmmq3m5j218g0s0ajf.jpg
1436	0.1448	0.0897	0	0.1918	0.5317	0	9.18306	74.3359	118.215	27.6152	http://wx1.sinaimg.cn/orj360/85c9e502ly1hmmbtco4zhj21400u0do2.jpg_x000D_
1437	0.3946	0.0525	0.014	0.3691	0	0	9.17082	61.9089	118.03	27.7599	http://wx1.sinaimg.cn/orj360/867b1421ly1hsmjy62awzj20zu1bse2p.jpg_x000D_
1438	0.2056	0.313	0.2771	0.0015	0.0015	0	8.87326	74.4249	117.921	27.6397	http://wx1.sinaimg.cn/orj360/8704689dgy1hqjv3n9jk0j23402c0e84.jpg
1439	0.1362	0.1647	0.4444	0.0091	0	0	9.0169	61.4819	117.921	27.6397	http://wx1.sinaimg.cn/orj360/8704689dgy1hqjv3sgktvj22c01r0qv5.jpg_x000D_
1440	0.447	0.1082	0.0014	0.0019	0.0421	0	9.46793	69.6966	117.947	27.6531	http://wx1.sinaimg.cn/orj360/8704689dgy1hqlbekpjuej21400u07el.jpg_x000D_
1441	0	0.4852	0	0.158	0.1534	0.0026	9.06339	48.9581	117.947	27.6531	http://wx1.sinaimg.cn/orj360/8704689dgy1hqlbel7c27j21400u0kav.jpg_x000D_
1442	0.1189	0.0504	0	0.0024	0.0568	0	9.2851	74.8691	117.937	27.6292	http://wx1.sinaimg.cn/orj360/875a6ff7ly1hqvp8dsddoj22402tc7wk.jpg_x000D_
1443	0.0015	0.5307	0	0.229	0.0091	0.1516	9.15794	51.6701	117.947	27.6393	http://wx1.sinaimg.cn/orj360/87b659f7gy1hr6k9t5tboj22c03407wm.jpg_x000D_
1444	0.0285	0.4855	0.0046	0	0.3568	0	8.4226	63.7995	118.038	27.6785	http://wx1.sinaimg.cn/orj360/88215454gy1hr4zbihjswj22c0340b2a.jpg_x000D_
1445	0	0.8445	0	0.0295	0.0014	0.0487	8.49937	38.7228	118.038	27.6785	http://wx1.sinaimg.cn/orj360/88215454gy1hr4zbjrs6yj22c0340e82.jpg_x000D_
1446	0.1741	0.8022	0.0214	0.0016	0	0	9.07717	74.8571	118.038	27.6785	http://wx1.sinaimg.cn/orj360/88215454gy1hr4zbln73oj22c03404qt.jpg_x000D_
1447	0.183	0.6242	0	0	0.151	0	8.68039	76.0635	118.038	27.6785	http://wx1.sinaimg.cn/orj360/88215454gy1hr4zbnd9ohj22c0340u0z.jpg_x000D_
1448	0.0029	0.6824	0.2195	0	0	0	9.3081	70.7912	118.03	27.7599	http://wx1.sinaimg.cn/orj360/887156cagy1hrygy1v8pij22c0340hdx.jpg_x000D_
1449	0.2914	0.5988	0.1065	0	0	0	8.98608	77.5838	118.03	27.7599	http://wx1.sinaimg.cn/orj360/887156cagy1hrygyazliwj22c0340x6s.jpg_x000D_
1450	0.2904	0.3623	0.2751	0.0179	0	0	9.18212	71.3079	118.03	27.7599	http://wx1.sinaimg.cn/orj360/887156cagy1hrygyg74aqj22c0340hdw.jpg_x000D_
1451	0.068	0.5221	0.066	0	0	0	9.21954	75.3594	118.03	27.7599	http://wx1.sinaimg.cn/orj360/887156cagy1hrygyitju6j22c0340u10.jpg
1452	0	0.1926	0.0322	0.0031	0.0166	0	9.14225	56.209	117.937	27.6292	http://wx1.sinaimg.cn/orj360/889317b9gy1hm24d6h2qsj22ky3vakjq.jpg
1453	0.2635	0.0818	0.0231	0.4738	0.0508	0.0487	9.16941	76.8755	117.947	27.6393	http://wx1.sinaimg.cn/orj360/896cf803ly1hi52298xr2j20rs0iih87.jpg
1454	0.0679	0	0.0657	0.1518	0.006	0	9.10891	68.0756	117.944	27.6474	http://wx1.sinaimg.cn/orj360/8999a76cly1hl6bhlis97j20u00js1df.jpg
1455	0.3671	0	0.0475	0.0232	0.3452	0	9.04914	53.37	117.965	27.6723	http://wx1.sinaimg.cn/orj360/8a160ed5gy1hpbmeiljzej21o02you0y.jpg_x000D_
1456	0.3671	0	0.0475	0.0232	0.3452	0	9.04914	53.37	117.961	27.6664	http://wx1.sinaimg.cn/orj360/8a160ed5gy1hpbmeiljzej21o02you0y.jpg_x000D_
1457	0.4461	0.0706	0.0043	0.1625	0.0359	0.0389	9.17004	66.9936	117.947	27.6531	http://wx1.sinaimg.cn/orj360/8a549b91ly1hpif6thoulj22c03401kx.jpg_x000D_
1458	0.2653	0.1878	0	0.0025	0.2418	0.0012	9.35112	71.5669	117.947	27.6531	http://wx1.sinaimg.cn/orj360/8a549b91ly1hpif6vasxoj24eo3b0hdv.jpg_x000D_
1459	0.4351	0.2915	0	0	0.1291	0.0354	8.83326	71.773	117.947	27.6531	http://wx1.sinaimg.cn/orj360/8a549b91ly1hpif6z5e3jj22c0340b2a.jpg_x000D_
1460	0.5627	0.1698	0	0	0.0044	0	7.90819	83.7547	117.947	27.6393	http://wx1.sinaimg.cn/orj360/8a8bd8a4ly1hr8l21jf86j21400u0afy.jpg_x000D_
1461	0.0642	0	0	0	0.9347	0	8.83742	50.8491	117.947	27.6393	http://wx1.sinaimg.cn/orj360/8a8bd8a4ly1hr8l224kxoj21400u07e6.jpg_x000D_
1462	0.1997	0.1055	0	0.0286	0.0655	0.0012	9.13963	62.4772	117.947	27.6393	http://wx1.sinaimg.cn/orj360/8a8bd8a4ly1hr8l23uwfpj20u0140aet.jpg_x000D_
1463	0.0058	0.2938	0.0196	0.0515	0.3489	0.268	9.06112	52.9053	117.946	27.6519	http://wx1.sinaimg.cn/orj360/8adebf7dly1hpgclu9erzj20bv0g9abc.jpg
1464	0	0.1974	0	0	0.0427	0.3407	9.30358	70.8901	117.947	27.6393	http://wx1.sinaimg.cn/orj360/8b52afd3gy1hrelf5aqpyj20u014015t.jpg_x000D_
1465	0.1897	0.3625	0	0.0293	0.1045	0	9.11191	70.7559	117.947	27.6393	http://wx1.sinaimg.cn/orj360/8b52afd3gy1hrelfa8nfzj20u01407ir.jpg_x000D_
1466	0.3843	0.2238	0	0.0023	0	0.2448	9.21788	73.5275	117.965	27.6815	http://wx1.sinaimg.cn/orj360/8bc021bely1hoft31xy26j20zk0qon2h.jpg_x000D_
1467	0.4443	0.091	0	0	0.1934	0.0339	9.09553	56.7579	117.947	27.6393	http://wx1.sinaimg.cn/orj360/8bca8c42gy1hrdigc8t55j22c0340kjm.jpg_x000D_
1468	0	0.4669	0.0636	0	0	0	9.22991	54.0788	117.947	27.6393	http://wx1.sinaimg.cn/orj360/8bca8c42gy1hrdigjxtf3j22c0340b2c.jpg_x000D_
1469	0.3444	0.1933	0	0.049	0.0216	0	9.18802	64.052	117.947	27.6393	http://wx1.sinaimg.cn/orj360/8bca8c42gy1hrdikrgc5vj22c03407wk.jpg_x000D_
1470	0.1563	0.194	0	0.0185	0.1718	0.0676	9.26428	60.7076	117.947	27.6393	http://wx1.sinaimg.cn/orj360/8bca8c42gy1hrdikuwa5uj22c03404qr.jpg
1471	0.4915	0.1417	0	0.0115	0.0839	0.1831	8.98282	77.4803	117.977	27.6827	http://wx1.sinaimg.cn/orj360/8c2b1218ly1hqtlpsii8sj22bc3344qs.jpg_x000D_
1472	0.4915	0.1417	0	0.0115	0.0839	0.1831	8.98282	77.4803	117.958	27.6401	http://wx1.sinaimg.cn/orj360/8c2b1218ly1hqtlpsii8sj22bc3344qs.jpg_x000D_
1473	0	0.8677	0.0386	0	0	0	9.02434	49.6388	118.021	27.7621	http://wx1.sinaimg.cn/orj360/8c7af0b2gy1hq3770nkgcj218w0u0h0u.jpg_x000D_
1474	0.394	0.536	0	0	0.0149	0	9.31577	72.8858	118.021	27.7621	http://wx1.sinaimg.cn/orj360/8c7af0b2gy1hq3772ap7vj22dc35sx6q.jpg_x000D_
1475	0	0.8614	0	0	0.0179	0	9.0037	62.571	118.021	27.7621	http://wx1.sinaimg.cn/orj360/8c7af0b2gy1hq3776fzuqj22d035cx6s.jpg_x000D_
1476	0.1013	0.1642	0.5168	0.0752	0	0	8.91424	44.3617	117.947	27.6531	http://wx1.sinaimg.cn/orj360/8ccc4450ly1hr30w3pefwj22c0340kjn.jpg_x000D_
1477	0.1121	0.0053	0.0572	0	0.0076	0	9.23601	52.1544	117.947	27.6531	http://wx1.sinaimg.cn/orj360/8ccc4450ly1hr30w6o7ycj23402c0qv8.jpg_x000D_
1478	0.4154	0.4313	0	0	0	0	8.98466	78.8883	117.947	27.6531	http://wx1.sinaimg.cn/orj360/8ccc4450ly1hr30wbz49nj23402c0hdu.jpg_x000D_
1479	0.0225	0.8971	0	0.0136	0.0086	0	9.04208	57.1481	117.786	27.6852	http://wx1.sinaimg.cn/orj360/8cffd34cly1hror5pqn87j20u01hc44j.jpg
1480	0.3508	0.2036	0.2135	0.0362	0.0012	0	9.24237	69.4541	117.947	27.6531	http://wx1.sinaimg.cn/orj360/8e1f633agy1hsaxu9vxlpj21400u0thf.jpg_x000D_
1481	0.2612	0	0	0	0	0	8.51343	61.4934	117.947	27.6393	http://wx1.sinaimg.cn/orj360/900881cdgy1hqj2jn7s92j22c0340e81.jpg_x000D_
1482	0.3485	0	0	0	0	0	8.48569	56.446	117.947	27.6393	http://wx1.sinaimg.cn/orj360/900881cdgy1hqj2jxkeaaj22c03407wi.jpg_x000D_
1483	0.5115	0.0302	0	0	0.0698	0.1176	8.67263	60.5113	117.947	27.6393	http://wx1.sinaimg.cn/orj360/901c7625ly1hrb9944sx9j23401r0kjl.jpg_x000D_
1484	0.2444	0.3553	0	0	0.0476	0	9.04115	75.7846	117.947	27.6393	http://wx1.sinaimg.cn/orj360/901c7625ly1hrb99jsdpqj23401r0qv7.jpg_x000D_
1485	0.2099	0.0207	0.001	0.0169	0.2575	0	9.18965	62.018	118.046	27.556	http://wx1.sinaimg.cn/orj360/90265fc3ly1hsboqqd2epj21400u0tdo.jpg_x000D_
1486	0.1074	0.3481	0.2289	0.1727	0	0	9.06842	52.7775	117.947	27.6531	http://wx1.sinaimg.cn/orj360/905d2d20gy1howfeqb6tuj22c0340u0z.jpg_x000D_
1487	0.1074	0.3481	0.2289	0.1727	0	0	9.06842	52.7775	117.944	27.6407	http://wx1.sinaimg.cn/orj360/905d2d20gy1howfeqb6tuj22c0340u0z.jpg_x000D_
1488	0.3184	0.0721	0	0.4641	0.0042	0	8.98554	71.4245	117.947	27.6531	http://wx1.sinaimg.cn/orj360/905d2d20gy1howffq75lvj22c0340x6s.jpg_x000D_
1489	0.3184	0.0721	0	0.4641	0.0042	0	8.98554	71.4245	117.944	27.6407	http://wx1.sinaimg.cn/orj360/905d2d20gy1howffq75lvj22c0340x6s.jpg_x000D_
1490	0.4887	0.1198	0	0.2951	0	0	8.97876	68.1387	117.945	27.6523	http://wx1.sinaimg.cn/orj360/9068f95dly1g83nqa3dl8j21400u07a9.jpg
1491	0	0	0.5178	0.0197	0	0	8.57361	32.8143	117.947	27.6531	http://wx1.sinaimg.cn/orj360/91ee91b9gy1hr1ya12kvhj24462qs4qt.jpg_x000D_
1492	0	0.0969	0.1333	0.2635	0.1147	0	9.06216	53.8213	117.947	27.6531	http://wx1.sinaimg.cn/orj360/91ee91b9gy1hr1ybh3aclj21w92iwnpd.jpg_x000D_
1493	0	0.5433	0.0532	0.1518	0.1397	0	8.59152	38.6326	117.947	27.6531	http://wx1.sinaimg.cn/orj360/91ee91b9gy1hr1ybwdgi8j226d3ale84.jpg
1494	0.0386	0.4438	0.0902	0.0014	0.0054	0.0018	9.01345	60.3564	117.947	27.6531	http://wx1.sinaimg.cn/orj360/91ee91b9gy1hr1yco21fcj22dc3k0e84.jpg_x000D_
1495	0	0.2471	0	0.1051	0.0434	0	9.24191	60.5193	117.947	27.6531	http://wx1.sinaimg.cn/orj360/91ee91b9gy1hr1yfkyaeyj23344mokjs.jpg_x000D_
1496	0	0.9872	0	0.0125	0	0	9.04806	57.9917	117.965	27.6815	http://wx1.sinaimg.cn/orj360/920c4938gy1hhqla9jojtj22c0340qvb.jpg_x000D_
1497	0.2749	0	0	0.0786	0.0466	0.0957	9.07703	76.0471	117.937	27.6292	http://wx1.sinaimg.cn/orj360/9233492bly1hrzjuwbq52j20u01t0akb.jpg_x000D_
1498	0.6368	0	0	0.0337	0.0847	0	8.81658	64.2729	117.937	27.6292	http://wx1.sinaimg.cn/orj360/9233492bly1hrzjuy751sj21t00u0n6t.jpg_x000D_
1499	0.1158	0	0	0.3319	0.0157	0	8.90424	71.4604	117.937	27.6292	http://wx1.sinaimg.cn/orj360/9233492bly1hrzjuzd6u0j20u01t0am9.jpg_x000D_
1500	0.1588	0.3924	0	0.0203	0.0526	0	8.93448	62.4845	117.943	27.6497	http://wx1.sinaimg.cn/orj360/923a0df8gy1hsghou3452j20u01400wp.jpg
1501	0.1588	0.3924	0	0.0203	0.0526	0	8.93448	62.4845	117.945	27.6523	http://wx1.sinaimg.cn/orj360/923a0df8gy1hsghou3452j20u01400wp.jpg
1502	0	0.6998	0	0.2422	0.0065	0.0297	9.02528	47.2587	118.03	27.7599	http://wx1.sinaimg.cn/orj360/926d95aaly1hsj3t8ws28j23402c01l3.jpg_x000D_
1503	0.4108	0.2707	0	0.0209	0.0937	0.1367	9.02539	72.1949	117.921	27.6397	http://wx1.sinaimg.cn/orj360/92e8c726gy1hq7vlcidsej235s2dcu0z.jpg_x000D_
1504	0.4735	0.2113	0.0609	0	0.0033	0.0123	8.94934	65.668	117.921	27.6397	http://wx1.sinaimg.cn/orj360/92e8c726gy1hq7vle5mzpj22dc35s1l0.jpg_x000D_
1505	0.5591	0.0109	0.1865	0	0	0	8.72818	77.4805	117.921	27.6397	http://wx1.sinaimg.cn/orj360/92e8c726gy1hq7vllypwyj22dc35sx6q.jpg_x000D_
1506	0.1344	0.1594	0.1232	0	0	0	9.16943	54.0308	117.942	27.6904	http://wx1.sinaimg.cn/orj360/930c0a85ly1hj8kdzy9toj21ds2ghkjl.jpg
1507	0.4696	0.4981	0	0	0.0082	0.0099	8.53507	61.8778	117.942	27.6904	http://wx1.sinaimg.cn/orj360/934ae78cgy1hfp8reqz8nj232n2b0b2a.jpg
1508	0.0067	0.2595	0.1368	0	0.1433	0.0523	9.08646	49.3807	117.937	27.6292	http://wx1.sinaimg.cn/orj360/936f0b00gy1hqs4b3gkl0j20ds0i0dq0.jpg_x000D_
1509	0	0.0445	0.3155	0	0	0	9.22053	58.3363	117.947	27.6393	http://wx1.sinaimg.cn/orj360/93bf79d9gy1hrnv80g3wbj22dc35sqv6.jpg
1510	0.0342	0.3631	0	0.4667	0	0	9.36187	59.6387	117.958	27.671	http://wx1.sinaimg.cn/orj360/941f7a2fly1fwswsz5omxj202802zt8k.jpg
1511	0.0464	0.4682	0.0135	0	0.0472	0.2113	9.33309	62.2163	117.977	27.6827	http://wx1.sinaimg.cn/orj360/9421445bgy1hpnal62fs4j20u01407gs.jpg
1512	0.3677	0.1785	0	0.0834	0.001	0	9.12665	63.3741	117.947	27.6393	http://wx1.sinaimg.cn/orj360/94f197dely1hqrju47tnbj20u0140alp.jpg_x000D_
1513	0.2523	0.4703	0	0.1448	0	0	9.18692	59.9956	117.947	27.6393	http://wx1.sinaimg.cn/orj360/94f197dely1hqrju4vs6jj20u01hewwf.jpg_x000D_
1514	0.2027	0	0	0	0.3025	0.4443	8.81349	57.9143	117.947	27.6531	http://wx1.sinaimg.cn/orj360/95be6d7bgy1hqaw8d7y10j20u014012w.jpg_x000D_
1515	0.2394	0.2651	0	0.0774	0.1718	0.0445	9.36149	67.0894	117.947	27.6531	http://wx1.sinaimg.cn/orj360/95be6d7bgy1hqaw8gysijj20u0140171.jpg_x000D_
1516	0.1368	0.2842	0.1331	0.0036	0.0105	0.0141	9.22868	74.7197	117.947	27.6531	http://wx1.sinaimg.cn/orj360/95be6d7bgy1hqaw8j7neaj20u01eska6.jpg
1517	0	0.661	0	0	0.1539	0.0016	9.23659	67.2627	117.962	27.6453	http://wx1.sinaimg.cn/orj360/9729af6dgy1hrjucbvjshj22c0340x6w.jpg_x000D_
1518	0.3723	0.2922	0	0.0094	0.0042	0.0093	8.42917	68.3807	117.962	27.6453	http://wx1.sinaimg.cn/orj360/9729af6dgy1hrjucel7b5j22c03404qq.jpg_x000D_
1519	0	0	0.9636	0.0361	0	0	8.84387	44.2487	117.947	27.6531	http://wx1.sinaimg.cn/orj360/972e17cagy1hob76fu9b4j22c0340npi.jpg_x000D_
1520	0	0	0.9636	0.0361	0	0	8.84387	44.2487	117.959	27.6446	http://wx1.sinaimg.cn/orj360/972e17cagy1hob76fu9b4j22c0340npi.jpg_x000D_
1521	0	0	0.9636	0.0361	0	0	8.84387	44.2487	117.967	27.6454	http://wx1.sinaimg.cn/orj360/972e17cagy1hob76fu9b4j22c0340npi.jpg_x000D_
1522	0	0.0154	0.971	0.0115	0	0	9.25471	56.403	117.947	27.6531	http://wx1.sinaimg.cn/orj360/972e17cagy1hob76h5knkj22c03407wk.jpg
1523	0	0.0154	0.971	0.0115	0	0	9.25471	56.403	117.959	27.6446	http://wx1.sinaimg.cn/orj360/972e17cagy1hob76h5knkj22c03407wk.jpg
1524	0	0.0154	0.971	0.0115	0	0	9.25471	56.403	117.967	27.6454	http://wx1.sinaimg.cn/orj360/972e17cagy1hob76h5knkj22c03407wk.jpg
1525	0	0.1171	0.6562	0.0093	0.0016	0	9.20824	55.0681	117.947	27.6531	http://wx1.sinaimg.cn/orj360/972e17cagy1hob76uh6r1j228q2znu0x.jpg_x000D_
1526	0	0.1171	0.6562	0.0093	0.0016	0	9.20824	55.0681	117.959	27.6446	http://wx1.sinaimg.cn/orj360/972e17cagy1hob76uh6r1j228q2znu0x.jpg_x000D_
1527	0	0.1171	0.6562	0.0093	0.0016	0	9.20824	55.0681	117.967	27.6454	http://wx1.sinaimg.cn/orj360/972e17cagy1hob76uh6r1j228q2znu0x.jpg_x000D_
1528	0.182	0	0	0.0064	0.4392	0.1476	8.9284	52.5459	118.038	27.6785	http://wx1.sinaimg.cn/orj360/97e0a339ly1ho8s2r0l84j22b735se82.jpg_x000D_
1529	0.2449	0.0373	0.0249	0.2162	0.2814	0.0051	9.34907	60.85	118.03	27.7599	http://wx1.sinaimg.cn/orj360/97e2a3b7gy1hsmfavbi4zj23b04eo4qt.jpg_x000D_
1530	0.0033	0.2504	0.4752	0.0016	0.0243	0	9.28907	60.8913	118.03	27.7599	http://wx1.sinaimg.cn/orj360/983bf5cegy1hpbbmn9117j235s2dcx6s.jpg_x000D_
1531	0	0	0	0.0148	0.9537	0	8.04802	65.049	118.03	27.7599	http://wx1.sinaimg.cn/orj360/985b89a7ly1g4qs2kkykhj20fa0a7gn7.jpg
1532	0	0.1496	0	0.526	0.0328	0	9.18514	51.176	118.03	27.7599	http://wx1.sinaimg.cn/orj360/9941a682gy1hsk9xl3q1jj22dc35se83.jpg_x000D_
1533	0	0.3068	0.3243	0.1632	0	0	9.2691	60.5261	118.03	27.7599	http://wx1.sinaimg.cn/orj360/99683bedgy1hmvr1imzbzj23402c0e84.jpg_x000D_
1534	0	0.3548	0.2961	0.0831	0	0	9.29336	61.6112	118.03	27.7599	http://wx1.sinaimg.cn/orj360/99683bedgy1hmvr1pr4roj23402c0hdw.jpg_x000D_
1535	0.1955	0.238	0.1006	0.0049	0	0.006	8.82162	61.5998	118.03	27.7599	http://wx1.sinaimg.cn/orj360/99683bedgy1hmvr1yduitj22c0340npf.jpg_x000D_
1536	0	0.0077	0.5652	0	0	0	8.77154	46.9129	117.947	27.6531	http://wx1.sinaimg.cn/orj360/9a0c6a20gy1hpw6nlflbij22dc2dcnpe.jpg_x000D_
1537	0	0.0077	0.5652	0	0	0	8.77154	46.9129	117.959	27.6446	http://wx1.sinaimg.cn/orj360/9a0c6a20gy1hpw6nlflbij22dc2dcnpe.jpg_x000D_
1538	0	0.0077	0.5652	0	0	0	8.77154	46.9129	117.948	27.6471	http://wx1.sinaimg.cn/orj360/9a0c6a20gy1hpw6nlflbij22dc2dcnpe.jpg_x000D_
1539	0	0.3307	0.4258	0.0042	0.0448	0	9.2819	54.3238	117.947	27.6531	http://wx1.sinaimg.cn/orj360/9a0c6a20gy1hpw6nomkfxj22dc2dc4qt.jpg_x000D_
1540	0	0.3307	0.4258	0.0042	0.0448	0	9.2819	54.3238	117.959	27.6446	http://wx1.sinaimg.cn/orj360/9a0c6a20gy1hpw6nomkfxj22dc2dc4qt.jpg_x000D_
1541	0	0.3307	0.4258	0.0042	0.0448	0	9.2819	54.3238	117.948	27.6471	http://wx1.sinaimg.cn/orj360/9a0c6a20gy1hpw6nomkfxj22dc2dc4qt.jpg_x000D_
1542	0.2056	0.0545	0.4412	0.0895	0	0	9.28402	60.8629	118.03	27.7599	http://wx1.sinaimg.cn/orj360/9b094afdgy1hs41700ma6j20u0140497.jpg
1543	0.5244	0.4024	0	0	0.0236	0	7.77374	104.879	118.03	27.7599	http://wx1.sinaimg.cn/orj360/9b9ead9cly1hs0s4j0xw6j21c02dc7wh.jpg_x000D_
1544	0.5723	0.0351	0.243	0.1154	0.0154	0	8.49464	60.3326	118.03	27.7599	http://wx1.sinaimg.cn/orj360/9b9ead9cly1hs0s4jnt6aj22s11kakjl.jpg_x000D_
1545	0.5638	0.17	0.1607	0.0015	0.1159	0.0012	8.44816	52.9968	118.03	27.7599	http://wx1.sinaimg.cn/orj360/9b9ead9cly1hs0s4klctdj23402c0e82.jpg_x000D_
1546	0.5427	0.0567	0.505	0.0941	0.0043	0	8.29624	57.7862	118.03	27.7599	http://wx1.sinaimg.cn/orj360/9b9ead9cly1hs0s4ls2igj22862ywb2a.jpg_x000D_
1547	0.0107	0.634	0.034	0.0288	0.1524	0.0159	9.25637	60.7674	117.962	27.6453	http://wx1.sinaimg.cn/orj360/9bb1cba0ly1hqmolk5bd3j23402c04qs.jpg_x000D_
1548	0.0107	0.634	0.034	0.0288	0.1524	0.0159	9.25637	60.7674	117.921	27.6397	http://wx1.sinaimg.cn/orj360/9bb1cba0ly1hqmolk5bd3j23402c04qs.jpg_x000D_
1549	0.0107	0.634	0.034	0.0288	0.1524	0.0159	9.25637	60.7674	117.978	27.667	http://wx1.sinaimg.cn/orj360/9bb1cba0ly1hqmolk5bd3j23402c04qs.jpg_x000D_
1550	0.481	0.0465	0.0557	0.296	0.0429	0	9.37616	62.6778	118.03	27.7599	http://wx1.sinaimg.cn/orj360/9bc302c9ly1hsixf7pcqzj23b04eox6s.jpg
1551	0.4798	0	0.3802	0.0019	0.0043	0	8.83877	54.6352	118.03	27.7599	http://wx1.sinaimg.cn/orj360/9bc302c9ly1hsixfelsxej24eo3b07wk.jpg_x000D_
1552	0.3871	0	0.1489	0.0799	0.0541	0	9.06432	66.8409	118.03	27.7599	http://wx1.sinaimg.cn/orj360/9bc302c9ly1hsixfjgamzj24eo3b0e86.jpg_x000D_
1553	0.1709	0.1594	0.4646	0.0198	0.0043	0	8.76101	64.7918	117.958	27.6401	http://wx1.sinaimg.cn/orj360/9c9c3ac3gy1g9g4bqpe2nj21900u0tim.jpg
1554	0.1043	0.0381	0	0.399	0.0323	0	8.66424	65.5207	118.03	27.7599	http://wx1.sinaimg.cn/orj360/9cb4aabaly1hs8hv3sq9bj20u00gwdk5.jpg_x000D_
1555	0.003	0.3752	0.022	0.309	0.1112	0.0711	9.28954	57.4844	118.03	27.7599	http://wx1.sinaimg.cn/orj360/9cb4aabaly1hsgk65flr6j20u00gvdob.jpg_x000D_
1556	0.2267	0.1691	0.427	0	0.016	0	9.17715	76.1143	117.948	27.6471	http://wx1.sinaimg.cn/orj360/9cd52eebly1hq8ta15q9dj208z061t8x.jpg
1557	0.0465	0.4813	0.236	0	0	0	9.31592	67.5609	118.03	27.7599	http://wx1.sinaimg.cn/orj360/9d03d9fdgy1hrnx5o6is4j23341e0x6q.jpg_x000D_
1558	0.2343	0.1096	0	0	0.6495	0	8.9097	75.2189	118.03	27.7599	http://wx1.sinaimg.cn/orj360/9d03d9fdgy1hrnx65fi84j23341e0x6p.jpg_x000D_
1559	0.1737	0.1977	0	0	0	0	9.29969	66.615	117.944	27.6407	http://wx1.sinaimg.cn/orj360/9db85c73gy1hoh16qhw63j21400u017w.jpg_x000D_
1560	0	0.0256	0.0207	0.0407	0.0461	0	9.42067	60.6651	117.944	27.6407	http://wx1.sinaimg.cn/orj360/9db85c73gy1hoh16r3kg4j21400u04hn.jpg_x000D_
1561	0.1167	0.0787	0	0.0777	0.0889	0	8.37923	63.4185	117.947	27.6393	http://wx1.sinaimg.cn/orj360/9dd53779gy1hs8es1vnxhj21900u0tqu.jpg_x000D_
1562	0.4216	0.1267	0	0	0.035	0	8.87219	62.5247	117.947	27.6393	http://wx1.sinaimg.cn/orj360/9dd53779gy1hs8es40ztxj22c0340npf.jpg_x000D_
1563	0.4426	0.0301	0	0.0054	0.0681	0	9.13925	66.3282	117.947	27.6393	http://wx1.sinaimg.cn/orj360/9dd53779gy1hs8es62lirj23402c0qv6.jpg_x000D_
1564	0.0195	0.1229	0	0.1402	0.3185	0	8.86737	52.5801	117.947	27.6393	http://wx1.sinaimg.cn/orj360/9dd53779gy1hs8esolgr9j21900u0gz3.jpg_x000D_
1565	0	0.1614	0	0.5513	0.2126	0	8.45082	44.2413	117.947	27.6393	http://wx1.sinaimg.cn/orj360/9dd53779gy1hs8et7tcygj21900u0kck.jpg_x000D_
1566	0.2247	0.0977	0	0	0	0	9.10135	73.985	117.921	27.6397	http://wx1.sinaimg.cn/orj360/9e5da8c9gy1hq2xdsxx3kj2400300e87.jpg_x000D_
1567	0.3399	0.1686	0	0	0	0	8.74262	74.6982	117.921	27.6397	http://wx1.sinaimg.cn/orj360/9e5da8c9gy1hq2xesr4iqj2300400b2c.jpg_x000D_
1568	0.1245	0.076	0.4315	0.0257	0	0.0042	9.21649	56.3975	117.921	27.6397	http://wx1.sinaimg.cn/orj360/9e5da8c9gy1hq2y92j79ej236e48j4qv.jpg_x000D_
1569	0.0079	0	0.0327	0.0019	0.679	0	8.03669	40.045	117.921	27.6397	http://wx1.sinaimg.cn/orj360/9e5da8c9gy1hq2yd57ddnj23b04eox6r.jpg_x000D_
1570	0.3847	0.4015	0	0.0307	0.0888	0	8.63304	85.5969	117.961	27.6664	http://wx1.sinaimg.cn/orj360/9ea25702gy1hkhzaketu7j20rt0kmgtk.jpg
1571	0	0.757	0.1975	0.0425	0.003	0	9.07493	55.5296	114.178	35.8977	http://wx1.sinaimg.cn/orj360/9ee4af55gy1hs7ef0v56hj23344mo7wp.jpg_x000D_
1572	0.4583	0.2495	0.2376	0	0.0255	0	8.84189	76.9683	114.178	35.8977	http://wx1.sinaimg.cn/orj360/9ee4af55gy1hs7efhazobj23344moe86.jpg_x000D_
1573	0.0556	0.4288	0.4948	0.009	0	0	8.99487	52.3386	114.178	35.8977	http://wx1.sinaimg.cn/orj360/9ee4af55gy1hs7efm322sj24mo334e88.jpg_x000D_
1574	0.3796	0.0649	0.8427	0.005	0	0	8.50732	62.5016	118.03	27.7599	http://wx1.sinaimg.cn/orj360/9f263ce4gy1hsjzd28najj24mo334hdx.jpg_x000D_
1575	0	0	0	0.7489	0.0031	0	9.25413	64.5595	118.03	27.7599	http://wx1.sinaimg.cn/orj360/9f263ce4gy1hsjzdaiwb6j24mo334nph.jpg_x000D_
1576	0.005	0.4655	0	0.0628	0.0982	0	9.17364	65.2264	118.03	27.7599	http://wx1.sinaimg.cn/orj360/9f263ce4gy1hsjzdfmkijj24mo334e85.jpg_x000D_
1577	0.0029	0.2204	0.6185	0.0121	0	0	9.06173	46.0128	118.03	27.7599	http://wx1.sinaimg.cn/orj360/9f263ce4gy1hsjzeg0ga1j24mo334qva.jpg_x000D_
1578	0	0.1627	0	0	0.3753	0	8.80455	40.7771	117.947	27.6531	http://wx1.sinaimg.cn/orj360/9f32227egy1hrfjz6v5vnj235s2dc4qu.jpg_x000D_
1579	0	0.6534	0	0.0549	0	0	9.29439	62.1462	117.937	27.6292	http://wx1.sinaimg.cn/orj360/9f430b7dly1hii1a3yqnzj21eo334hdv.jpg_x000D_
1580	0.0043	0.5191	0.4639	0.0124	0	0	8.89771	54.3546	118.03	27.7599	http://wx1.sinaimg.cn/orj360/9f5bd823gy1hs6cv6q54ij20m50ca4aq.jpg_x000D_
1581	0.371	0.2695	0.0924	0.0014	0.0634	0	9.25896	60.9512	118.03	27.7599	http://wx1.sinaimg.cn/orj360/9f5bd823gy1hs6cv74hl1j20m60c8ti9.jpg_x000D_
1582	0.2635	0	0	0	0.7341	0	8.77219	69.5727	118.03	27.7599	http://wx1.sinaimg.cn/orj360/9f5bd823gy1hs6cv8shk9j20m60cd118.jpg
1583	0.1304	0.1778	0	0	0.0475	0	8.97194	56.4152	117.947	27.6393	http://wx1.sinaimg.cn/orj360/9fd36181ly1hr4tov7iquj23402c0hdu.jpg_x000D_
1584	0.1001	0.2598	0	0	0.327	0	9.16725	62.4516	117.947	27.6393	http://wx1.sinaimg.cn/orj360/9fd36181ly1hr4tp2ql6aj23402c0kjn.jpg_x000D_
1585	0.2875	0.1586	0	0.0031	0.442	0	9.31001	75.2924	117.947	27.6393	http://wx1.sinaimg.cn/orj360/9fd36181ly1hr4tqb6mkcj22c0340b2b.jpg_x000D_
1586	0.0594	0.4206	0	0	0.0142	0	8.89331	53.975	117.947	27.6393	http://wx1.sinaimg.cn/orj360/9fd36181ly1hr4tqf9jujj23402c0qv7.jpg
1587	0.0736	0.3325	0	0.001	0.4125	0.0101	9.03267	73.5938	117.924	27.6516	http://wx1.sinaimg.cn/orj360/9fe1c4fbgy1hsiw2m73m9j22dc3fc1l2.jpg
1588	0	0	0	0.1442	0.6404	0	7.62559	44.7619	117.944	27.6407	http://wx1.sinaimg.cn/orj360/9ff040d6gy1hj0cigt9bej20u01hcdr8.jpg
1589	0.3763	0.107	0	0.0219	0.2848	0.0051	9.2866	69.8379	118.027	27.7599	http://wx1.sinaimg.cn/orj360/a00280e8gy1hhcqy5ubt9j26id2t77wp.jpg_x000D_
1590	0.3236	0.0431	0	0.1249	0.4406	0	9.05051	77.9473	118.03	27.7599	http://wx1.sinaimg.cn/orj360/a0815b32gy1hozxuosia5j20u0140jyr.jpg_x000D_
1591	0.1324	0.0702	0	0	0.2469	0.044	9.22716	67.2902	118.03	27.7599	http://wx1.sinaimg.cn/orj360/a0815b32gy1hozxuzpzkuj20u017c4b2.jpg_x000D_
1592	0.0357	0.4293	0.3479	0.0053	0.0032	0	9.42502	70.4631	118.03	27.7599	http://wx1.sinaimg.cn/orj360/a0815b32gy1hozxv1mco2j20u01867l5.jpg_x000D_
1593	0	0.1557	0	0.0645	0.7076	0	9.38654	61.5402	117.967	27.6454	http://wx1.sinaimg.cn/orj360/a0be12d5gy1hjb5yc6nslj20u014018v.jpg_x000D_
1594	0.3771	0.2215	0	0.3073	0	0	9.25941	60.7575	117.924	27.6516	http://wx1.sinaimg.cn/orj360/a11b07c5ly1hpdlxu7f6gj22c03401l1.jpg
1595	0.5456	0.4298	0	0	0	0	7.85808	90.35	117.924	27.6516	http://wx1.sinaimg.cn/orj360/a11b07c5ly1hpdlxzd2euj20u0190tdx.jpg_x000D_
1596	0.6036	0.2767	0	0	0	0	8.33212	76.5512	117.924	27.6516	http://wx1.sinaimg.cn/orj360/a11b07c5ly1hpdlyreqqoj23344mob2f.jpg_x000D_
1597	0.381	0	0	0	0.0025	0	9.39239	69.4036	118.03	27.7599	http://wx1.sinaimg.cn/orj360/a1550b8fgy1hslfbuuzlej23402c0x6s.jpg_x000D_
1598	0.1043	0.2378	0.4524	0.0476	0.0893	0	9.20592	55.8089	118.038	27.6785	http://wx1.sinaimg.cn/orj360/a165ff9fgy1hlj3ocq3afj21400u0jy6.jpg_x000D_
1599	0.0749	0.2642	0.2527	0.0187	0.2304	0	9.42466	73.3972	114.178	35.8977	http://wx1.sinaimg.cn/orj360/a16d083bgy1hrg7hgdto0j20l00do0w2.jpg
1600	0.5962	0.1726	0.0747	0.1551	0	0	8.76574	73.9932	118.03	27.7599	http://wx1.sinaimg.cn/orj360/a177ce37gy1hsmkbtku5uj22c02c0qv5.jpg_x000D_
1601	0.0117	0.9038	0.0027	0.0299	0.0415	0.0029	9.1707	58.7562	117.947	27.6531	http://wx1.sinaimg.cn/orj360/a17b440dgy1hozz674b6qj20sg0lcajg.jpg_x000D_
1602	0.3199	0.2551	0	0.0603	0.0052	0	9.30884	67.4988	117.947	27.6531	http://wx1.sinaimg.cn/orj360/a17b440dgy1hozz6bkyssj21400u0wmi.jpg
1603	0.0128	0.9542	0	0	0.0053	0	8.87857	44.7805	117.947	27.6531	http://wx1.sinaimg.cn/orj360/a1df3d41gy1how5z7p42cj23402c0x6t.jpg_x000D_
1604	0.3965	0.1039	0	0.0215	0.0541	0	9.24774	66.0575	117.947	27.6531	http://wx1.sinaimg.cn/orj360/a1df3d41gy1how5zh37yjj23402c0hdu.jpg
1605	0.0849	0.6145	0	0.0935	0.0019	0.0326	9.16488	60.7844	117.921	27.6397	http://wx1.sinaimg.cn/orj360/a1fadfdfly1hphtpc76nzj22xs4eoe89.jpg_x000D_
1606	0.0252	0	0.1157	0	0.1604	0	8.98236	67.632	117.937	27.6292	http://wx1.sinaimg.cn/orj360/a2126e2fgy1hpbgi7tjjbj22c0340qv7.jpg_x000D_
1607	0.1521	0.5674	0.0018	0.0201	0.0015	0	9.46107	73.8175	117.977	27.6827	http://wx1.sinaimg.cn/orj360/a286ddabgy1hqc15uhgtdj21400qotng.jpg
1608	0.1521	0.5674	0.0018	0.0201	0.0015	0	9.46107	73.8175	117.977	27.6827	http://wx1.sinaimg.cn/orj360/a286ddabgy1hqc15uhgtdj21400qotng.jpg
1609	0	0	0	0.3042	0.4383	0	9.37469	62.573	117.924	27.6516	http://wx1.sinaimg.cn/orj360/a28989e1ly1hcgfx6hcetj20qo0hs101.jpg
1610	0	0.1927	0.6191	0.0212	0.0311	0	9.10031	50.6337	118.021	27.7621	http://wx1.sinaimg.cn/orj360/a2bb35dcgy1hrscb0q2eej21400u0tly.jpg_x000D_
1611	0.5943	0.1299	0.1324	0.062	0.0295	0	8.51806	70.8594	118.021	27.7621	http://wx1.sinaimg.cn/orj360/a2bb35dcgy1hrscb1agybj20u0140wjl.jpg_x000D_
1612	0.4515	0.1457	0.3214	0.0341	0	0	8.99089	74.0955	118.021	27.7621	http://wx1.sinaimg.cn/orj360/a2bb35dcgy1hrscb2lgs0j21400u00yw.jpg
1613	0	0.9972	0	0.0028	0	0	8.94748	53.1415	118.021	27.7621	http://wx1.sinaimg.cn/orj360/a2bb35dcgy1hrscb72257j20u0140dm3.jpg_x000D_
1614	0.6421	0.0343	0	0	0.0509	0.0272	8.64498	70.7277	117.946	27.6519	http://wx1.sinaimg.cn/orj360/a34b9495gy1hrj8pymqtkj23402c0npd.jpg
1615	0.5481	0.0983	0	0.0115	0.1245	0.0667	7.52725	36.3202	118.027	27.7599	http://wx1.sinaimg.cn/orj360/a3db8579gy1hm132e78mfj23402c0kjl.jpg
1616	0	0	0.0274	0	0.8379	0	8.76869	54.4846	117.964	27.6443	http://wx1.sinaimg.cn/orj360/a4129eb9ly1hofr908t9kj23402c0u0y.jpg_x000D_
1617	0.251	0.2197	0.2643	0.0719	0.1237	0	8.80101	53.2576	117.964	27.6443	http://wx1.sinaimg.cn/orj360/a4129eb9ly1hofr9c76w1j23402c01kz.jpg_x000D_
1618	0.2743	0.1784	0	0.0295	0.3795	0.0519	9.17352	58.7223	117.977	27.6827	http://wx1.sinaimg.cn/orj360/a4400f54ly1g8qndoqsj3j20j60cs0w0.jpg
1619	0.0211	0.485	0.1308	0.1139	0	0	9.33126	63.7103	118.03	27.7599	http://wx1.sinaimg.cn/orj360/a468a0edgy1hrk84xso5fj20u01524af.jpg
1620	0.69	0	0	0	0.0055	0	7.76814	90.7773	117.965	27.6815	http://wx1.sinaimg.cn/orj360/a5973f15gy1hnnaamj00tj23b04eohdv.jpg_x000D_
1621	0	0	0	0	0.938	0	8.19639	42.9521	117.937	27.6292	http://wx1.sinaimg.cn/orj360/a5ba1ee1gy1hs52hh0kpsj21900u0ztv.jpg_x000D_
1622	0	0	0	0.0221	0.8146	0.0181	8.84082	53.555	117.937	27.6292	http://wx1.sinaimg.cn/orj360/a5ba1ee1gy1hs52hmuta7j20u0190n6p.jpg_x000D_
1623	0.0091	0.1414	0	0	0.84	0.003	7.4242	57.7113	117.937	27.6292	http://wx1.sinaimg.cn/orj360/a5ba1ee1gy1hs52hog293j21900u0tg3.jpg
1624	0.0092	0.5129	0.0136	0.2621	0.0046	0.0167	9.07365	56.2914	117.977	27.6827	http://wx1.sinaimg.cn/orj360/a5d5c5f5ly1gdt1xlo81mj20zk0nnx27.jpg
1625	0.0092	0.5129	0.0136	0.2621	0.0046	0.0167	9.07365	56.2914	117.958	27.6401	http://wx1.sinaimg.cn/orj360/a5d5c5f5ly1gdt1xlo81mj20zk0nnx27.jpg
1626	0.7191	0.173	0.0054	0.0446	0.0448	0	8.55346	46.6212	117.958	27.6401	http://wx1.sinaimg.cn/orj360/a5ed4efcly1hay68ts0cfg20tz0gvhdt.jpg
1627	0.7191	0.173	0.0054	0.0446	0.0448	0	8.55346	46.6212	117.958	27.6401	http://wx1.sinaimg.cn/orj360/a5ed4efcly1hay68ts0cfg20tz0gvhdt.jpg_x000D_
1628	0.6556	0.1216	0	0	0	0	9.15585	72.2308	117.947	27.6393	http://wx1.sinaimg.cn/orj360/a6644ef9gy1hr8f47afvxj21400u0aco.jpg_x000D_
1629	0.6303	0.0329	0	0	0.0457	0	8.76555	72.5512	117.947	27.6393	http://wx1.sinaimg.cn/orj360/a6644ef9gy1hr8f4ysz3ej21hc0u078n.jpg
1630	0	0.1271	0.0226	0.0161	0.0078	0.0419	8.66628	42.9951	117.947	27.6531	http://wx1.sinaimg.cn/orj360/a66d0169ly8heomfyx1drj20n00u1asf.jpg_x000D_
1631	0	0.1271	0.0226	0.0161	0.0078	0.0419	8.66628	42.9951	117.967	27.6454	http://wx1.sinaimg.cn/orj360/a66d0169ly8heomfyx1drj20n00u1asf.jpg_x000D_
1632	0	0.5157	0.4418	0.0029	0	0	8.59955	38.0913	117.947	27.6531	http://wx1.sinaimg.cn/orj360/a66d0169ly8heomfzlslcj20n00u07wh.jpg_x000D_
1633	0	0.5157	0.4418	0.0029	0	0	8.59955	38.0913	117.967	27.6454	http://wx1.sinaimg.cn/orj360/a66d0169ly8heomfzlslcj20n00u07wh.jpg_x000D_
1634	0.2667	0.3173	0.0053	0.0721	0.0073	0	8.86938	43.765	117.947	27.6531	http://wx1.sinaimg.cn/orj360/a66d0169ly8heomg09nwuj20n00ub1kx.jpg_x000D_
1635	0.2667	0.3173	0.0053	0.0721	0.0073	0	8.86938	43.765	117.967	27.6454	http://wx1.sinaimg.cn/orj360/a66d0169ly8heomg09nwuj20n00ub1kx.jpg_x000D_
1636	0	0.4814	0.2042	0	0	0	8.49664	50.055	117.947	27.6531	http://wx1.sinaimg.cn/orj360/a66d0169ly8heomg132rtj20n00ud7wh.jpg_x000D_
1637	0	0.4814	0.2042	0	0	0	8.49664	50.055	117.967	27.6454	http://wx1.sinaimg.cn/orj360/a66d0169ly8heomg132rtj20n00ud7wh.jpg_x000D_
1638	0.2401	0.1076	0.2895	0.0066	0	0	9.26736	73.14	117.947	27.6531	http://wx1.sinaimg.cn/orj360/a66d0169ly8heomg1raz7j20n00tw4n2.jpg_x000D_
1639	0.2401	0.1076	0.2895	0.0066	0	0	9.26736	73.14	117.967	27.6454	http://wx1.sinaimg.cn/orj360/a66d0169ly8heomg1raz7j20n00tw4n2.jpg_x000D_
1640	0.0565	0.3648	0	0.4141	0.1296	0	9.36602	60.657	118.03	27.7599	http://wx1.sinaimg.cn/orj360/a7531de7gy1hsl4f9dpldj20u0140e1c.jpg
1641	0.1831	0.0106	0.0058	0.0159	0.4853	0	8.43191	52.8113	117.965	27.6815	http://wx1.sinaimg.cn/orj360/a852bff6gy1hdattg361vg20hs0vm7wh.jpg_x000D_
1642	0.1493	0.0838	0.3276	0.0473	0.0023	0.0057	9.19738	61.3805	117.965	27.6815	http://wx1.sinaimg.cn/orj360/a852bff6gy1hdattgvm3lj20hs0qujup.jpg_x000D_
1643	0	0	0	0.0295	0.8178	0.0417	9.43237	73.5195	117.965	27.6815	http://wx1.sinaimg.cn/orj360/a852bff6gy1hdatthcpvvj20hs0bv408.jpg_x000D_
1644	0.0058	0.4545	0	0.1267	0.0021	0	9.31864	57.1872	117.947	27.6393	http://wx1.sinaimg.cn/orj360/a85b6db1ly1hr7btvwluvj20u01407p6.jpg_x000D_
1645	0.3993	0.413	0.0429	0	0.0045	0	9.10108	83.2556	117.942	27.6904	http://wx1.sinaimg.cn/orj360/a8763596ly1gc4bkwkznrj20m80evgna.jpg
1646	0	0	0	0.1025	0.0849	0	9.41234	63.7801	114.178	35.8977	http://wx1.sinaimg.cn/orj360/a8cd0844ly1hr1h000zacj22c0340x6q.jpg_x000D_
1647	0.4055	0.0818	0.2918	0	0	0	9.29458	77.2399	117.937	27.6292	http://wx1.sinaimg.cn/orj360/a8f4b740ly1h89ahevl03j21i60u07a5.jpg
1648	0.3867	0.3054	0	0	0	0	8.95958	65.4107	117.947	27.6531	http://wx1.sinaimg.cn/orj360/a90cd3c0gy1hp911ck1muj22c0340kjn.jpg_x000D_
1649	0.0039	0.1453	0.2667	0.1516	0.0268	0	6.348	40.8492	117.947	27.6531	http://wx1.sinaimg.cn/orj360/a90cd3c0gy1hp911qjj0yj22c03407wi.jpg_x000D_
1650	0.0244	0	0.1033	0.3028	0.0358	0	7.9777	22.9859	117.947	27.6531	http://wx1.sinaimg.cn/orj360/a90cd3c0gy1hp911uq550j23402c0kjm.jpg_x000D_
1651	0.3968	0.1122	0	0.0286	0.1638	0	8.86817	93.2047	117.947	27.6393	http://wx1.sinaimg.cn/orj360/a9278505gy1hqsd4uzmgrj22bc334npe.jpg
1652	0.13	0.2933	0.2376	0.0012	0.0167	0	9.4208	62.7187	118.03	27.7599	http://wx1.sinaimg.cn/orj360/a930b7c2gy1hrgrxlmldwj22c03401kz.jpg_x000D_
1653	0.383	0.2231	0.1705	0.0054	0.0102	0	9.42057	68.9364	118.03	27.7599	http://wx1.sinaimg.cn/orj360/a930b7c2gy1hrgryjmqi2j22c0340b2b.jpg_x000D_
1654	0	0.5051	0.4204	0.0534	0	0	9.20234	67.8155	118.03	27.7599	http://wx1.sinaimg.cn/orj360/a9c9344egy1hrvrbxzmeoj24403347wm.jpg_x000D_
1655	0	0	0	0	0.3995	0.0057	8.7537	66.8682	118.03	27.7599	http://wx1.sinaimg.cn/orj360/aa3eb7c0ly1hs2w16gy6aj20wi1ychdt.jpg_x000D_
1656	0.4041	0.0349	0	0	0.561	0	8.75684	69.8112	118.03	27.7599	http://wx1.sinaimg.cn/orj360/aa3eb7c0ly1hs2w1nwo56j22a531jb2c.jpg_x000D_
1657	0	0.2377	0	0.0049	0	0	9.2982	58.4221	117.958	27.671	http://wx1.sinaimg.cn/orj360/aae85a8agy1hrmvnpaq61j20u0140qbh.jpg_x000D_
1658	0.0786	0.1114	0	0.0276	0.0234	0	9.086	57.0727	117.958	27.671	http://wx1.sinaimg.cn/orj360/aae85a8agy1hrmvnpv898j20ub0u0gyp.jpg_x000D_
1659	0.2796	0.6766	0	0	0.0327	0.0023	7.34462	47.1706	117.958	27.671	http://wx1.sinaimg.cn/orj360/aae85a8agy1hrmvnqji30j21hc0u0n7r.jpg_x000D_
1660	0.1505	0	0	0.1363	0.6789	0.0087	8.94455	76.4003	117.958	27.671	http://wx1.sinaimg.cn/orj360/aae85a8agy1hrmvnryog0j20u0140akl.jpg
1661	0.0667	0.7057	0	0.0024	0.0262	0.1117	9.3384	64.7725	117.958	27.671	http://wx1.sinaimg.cn/orj360/aae85a8agy1hrmvnu17nej20u0140h4g.jpg_x000D_
1662	0.1245	0.3259	0	0.0447	0.3238	0.0542	9.41165	65.9488	117.958	27.671	http://wx1.sinaimg.cn/orj360/aae85a8agy1hrmvnuseikj21400u0qhs.jpg_x000D_
1663	0.4852	0.1652	0.331	0.001	0.0098	0	8.89728	59.7741	117.959	27.6446	http://wx1.sinaimg.cn/orj360/aae85a8agy1hrnyqlmjbdj20u0140gt1.jpg_x000D_
1664	0.0174	0.7853	0	0.0186	0.0064	0	9.13328	56.5205	117.959	27.6446	http://wx1.sinaimg.cn/orj360/aae85a8agy1hrnyqmcj92j20u0140qjd.jpg_x000D_
1665	0.0743	0.7987	0	0	0.038	0.0827	9.15937	63.0469	117.947	27.6393	http://wx1.sinaimg.cn/orj360/abd4eff9gy1hs4iyga768j23401r01kz.jpg_x000D_
1666	0.7113	0	0	0	0.2887	0	7.69677	64.5442	117.947	27.6393	http://wx1.sinaimg.cn/orj360/ad9b671agy1hpv0n0z7d7j21400u00x5.jpg_x000D_
1667	0.541	0.0042	0	0.2892	0	0	8.95279	61.5042	117.947	27.6393	http://wx1.sinaimg.cn/orj360/ad9b671agy1hpv0n8qfagj21400u0gvt.jpg
1668	0.6528	0.0012	0.0472	0.1142	0.0131	0	8.7501	53.6214	117.977	27.6827	http://wx1.sinaimg.cn/orj360/aebc7d76gy1hsb2rqdrlyj23b04eou0z.jpg_x000D_
1669	0.364	0.4043	0.1361	0.0467	0	0	9.04281	72.7145	117.947	27.6531	http://wx1.sinaimg.cn/orj360/aebeeaf9gy1hpdrseshsmj22c0340e84.jpg_x000D_
1670	0.3102	0.3442	0.0175	0.0025	0	0	9.2997	69.9472	117.947	27.6531	http://wx1.sinaimg.cn/orj360/aebeeaf9gy1hpdrsmj2uyj22c03401l1.jpg_x000D_
1671	0.5799	0.0706	0	0.0011	0.0211	0	8.23901	64.9863	117.947	27.6531	http://wx1.sinaimg.cn/orj360/aebeeaf9gy1hpdrt8mfkgj22c03401ky.jpg_x000D_
1672	0.0093	0.4174	0.3655	0	0.129	0	8.51217	36.45	117.924	27.6516	http://wx1.sinaimg.cn/orj360/af98bf0egy1hmcmd0n0apj20u01kin5h.jpg_x000D_
1673	0.0053	0.6391	0.2441	0	0.0011	0	8.34834	34.1231	117.924	27.6516	http://wx1.sinaimg.cn/orj360/af98bf0egy1hmcmd1io7xj20u01mv10f.jpg
1674	0.1271	0.4115	0	0	0.4059	0	9.37958	74.4762	118.03	27.7599	http://wx1.sinaimg.cn/orj360/b01d043fly1hsla60rzomj21hc0u04ht.jpg_x000D_
1675	0.2172	0.3026	0.005	0.0909	0.2101	0	9.41117	65.5694	118.03	27.7599	http://wx1.sinaimg.cn/orj360/b01d043fly1hsla67tesjj21hc0u0nly.jpg_x000D_
1676	0	0.5718	0	0.2108	0.0802	0	9.22695	67.3765	118.03	27.7599	http://wx1.sinaimg.cn/orj360/b01d043fly1hsla69zknyj21hc0u04qp.jpg_x000D_
1677	0	0.6005	0.1042	0.1416	0.0011	0	9.27944	59.442	118.03	27.7599	http://wx1.sinaimg.cn/orj360/b01d043fly1hsla73zielj20u01hch7l.jpg_x000D_
1678	0.051	0.7752	0	0.0225	0	0.1507	8.59466	71.0141	117.948	27.6379	http://wx1.sinaimg.cn/orj360/b032bc82gy1hrt7h40ixlj20u01907pr.jpg_x000D_
1679	0	0.9997	0	0	0	0	7.33409	50.4887	117.948	27.6379	http://wx1.sinaimg.cn/orj360/b032bc82gy1hrt7h4qdiij20u0190dty.jpg_x000D_
1680	0.4206	0	0	0.341	0.046	0	9.03422	61.9971	117.947	27.6393	http://wx1.sinaimg.cn/orj360/b058a161ly1hrun7ohzp0j21z41hc1kx.jpg
1681	0.1147	0.2996	0.0252	0.0796	0.0027	0.0022	9.02167	51.5362	117.947	27.6531	http://wx1.sinaimg.cn/orj360/b15f8ab8gy1hsl69a94nzj23342bcu10.jpg
1682	0.2752	0.126	0.0236	0.0208	0.1172	0	9.12837	70.7426	117.947	27.6393	http://wx1.sinaimg.cn/orj360/b2b79025gy1hsk7k40o01j22c0340u0y.jpg_x000D_
1683	0.4831	0.0504	0	0.1819	0	0	9.17733	61.3709	117.947	27.6393	http://wx1.sinaimg.cn/orj360/b2b79025gy1hsk7k9knkwj22c0340kjm.jpg
1684	0.4517	0.0104	0	0.4163	0	0	8.70981	62.5973	117.947	27.6393	http://wx1.sinaimg.cn/orj360/b2b79025gy1hsk7kg7bnij22c0340qv7.jpg_x000D_
1685	0.0258	0.7621	0	0.0024	0.0014	0.0933	8.53027	59.9123	117.856	27.8743	http://wx1.sinaimg.cn/orj360/b36c0e9dly1g5d3cdlm3sj20j60csdit.jpg
1686	0.1411	0.3468	0	0	0.435	0	7.2473	83.069	117.937	27.6292	http://wx1.sinaimg.cn/orj360/b41b5262ly1hisszu3fvtj20hx0hxtaz.jpg_x000D_
1687	0.1273	0.6967	0	0	0	0	9.17105	61.9666	117.947	27.6531	http://wx1.sinaimg.cn/orj360/b45bcf0fgy1hpi1xr4w3qj223t35s1kz.jpg_x000D_
1688	0.1012	0.4348	0	0.0145	0	0.2126	9.17947	58.4047	117.947	27.6531	http://wx1.sinaimg.cn/orj360/b45bcf0fgy1hpi1zaimfyj223t35s4qr.jpg_x000D_
1689	0.337	0.4092	0	0	0	0	8.79051	71.435	117.947	27.6531	http://wx1.sinaimg.cn/orj360/b45bcf0fgy1hpi1ze4d47j223t35shdv.jpg
1690	0.5073	0.0251	0	0.0129	0.0259	0	8.95224	67.0503	117.947	27.6531	http://wx1.sinaimg.cn/orj360/b45ff106gy1hnn2r1ameyj20u014043p.jpg_x000D_
1691	0.0686	0.567	0	0.0261	0.1733	0.0054	9.2559	56.5772	117.959	27.6446	http://wx1.sinaimg.cn/orj360/b5d1a861gy1hpb5smuwsvj22c03401l1.jpg
1692	0.1578	0.7847	0.0022	0	0	0	8.82967	65.4056	117.965	27.6815	http://wx1.sinaimg.cn/orj360/b666fe43ly1hfvfquzw8xj229c30gqv6.jpg
1693	0.0702	0.2444	0.5	0.0048	0	0	9.39011	72.7799	117.977	27.6827	http://wx1.sinaimg.cn/orj360/b6713d6dgy1hqxwpe2fguj226t0zk1kx.jpg_x000D_
1694	0.5576	0	0	0	0.1644	0	9.00945	77.3978	117.977	27.6827	http://wx1.sinaimg.cn/orj360/b6713d6dgy1hqxwpfbxgjj235s1fckjl.jpg_x000D_
1695	0.1187	0.2472	0.3594	0.0253	0.0108	0.0351	9.34535	62.689	117.977	27.6827	http://wx1.sinaimg.cn/orj360/b6713d6dgy1hqxwpgr27wj235s1fc7wi.jpg_x000D_
1696	0	0.3318	0	0	0.2808	0	9.09115	59.6503	117.977	27.6827	http://wx1.sinaimg.cn/orj360/b6713d6dgy1hqxwpia00pj235s1fcnpe.jpg_x000D_
1697	0.0764	0.1728	0	0.2922	0.1007	0.0119	9.46605	71.5924	117.947	27.6393	http://wx1.sinaimg.cn/orj360/b8786db0ly1hrnrkgo31uj20u014048h.jpg
1698	0.4139	0.2147	0.3008	0	0	0	8.73235	62.7108	117.962	27.6453	http://wx1.sinaimg.cn/orj360/bb0e0559gy1hsjz38b17cj23402c04qr.jpg_x000D_
1699	0.4139	0.2147	0.3008	0	0	0	8.73235	62.7108	117.967	27.6454	http://wx1.sinaimg.cn/orj360/bb0e0559gy1hsjz38b17cj23402c04qr.jpg_x000D_
1700	0.3574	0.1746	0.4372	0.0037	0.0058	0	8.94625	61.0355	117.962	27.6453	http://wx1.sinaimg.cn/orj360/bb0e0559gy1hsjz3bwwgoj22c0340u0z.jpg_x000D_
1701	0.3574	0.1746	0.4372	0.0037	0.0058	0	8.94625	61.0355	117.967	27.6454	http://wx1.sinaimg.cn/orj360/bb0e0559gy1hsjz3bwwgoj22c0340u0z.jpg_x000D_
1702	0.2042	0.7698	0	0	0.0201	0.0037	9.15899	71.2269	117.962	27.6453	http://wx1.sinaimg.cn/orj360/bb0e0559gy1hsjz3u9yl8j23402c0u11.jpg
1703	0.2042	0.7698	0	0	0.0201	0.0037	9.15899	71.2269	117.967	27.6454	http://wx1.sinaimg.cn/orj360/bb0e0559gy1hsjz3u9yl8j23402c0u11.jpg
1704	0.2118	0.6183	0.011	0.0511	0.0054	0	9.27572	65.7509	118.03	27.7599	http://wx1.sinaimg.cn/orj360/bbb2050agy1hsl75stmifj21400u07js.jpg_x000D_
1705	0.1897	0.2583	0.265	0.1745	0.0763	0	9.13367	78.9925	118.03	27.7599	http://wx1.sinaimg.cn/orj360/bbb2050agy1hsl77g84hzj20xf0u010p.jpg_x000D_
1706	0	0	0	0	0.843	0	9.25464	60.247	117.947	27.6393	http://wx1.sinaimg.cn/orj360/bbf2bde2ly1hsj3mp60tmj23402c0u0z.jpg_x000D_
1707	0.2585	0.0101	0.4005	0.0133	0.0086	0.0489	9.00365	54.483	117.965	27.6815	http://wx1.sinaimg.cn/orj360/bc03320egy1hq7arfs8fvj20wi17c7k4.jpg_x000D_
1708	0.0094	0.0972	0.6511	0.0047	0	0	8.86215	61.3344	117.965	27.6815	http://wx1.sinaimg.cn/orj360/bc03320egy1hq7arfu8qej20wh17bavh.jpg_x000D_
1709	0.013	0.8053	0.1784	0	0	0	8.15864	34.4734	117.961	27.6664	http://wx1.sinaimg.cn/orj360/bc41a9e8gy1hp13iw42arj24tc37kqv7.jpg_x000D_
1710	0	0.9996	0	0	0	0	8.06795	37.9636	117.961	27.6664	http://wx1.sinaimg.cn/orj360/bc41a9e8gy1hp13jcp66jj237k4tckjt.jpg_x000D_
1711	0	0.47	0.001	0.1943	0	0.0015	7.80424	28.2006	117.961	27.6664	http://wx1.sinaimg.cn/orj360/bc41a9e8gy1hp13jwk4kaj237k4tckjt.jpg_x000D_
1712	0.7458	0.0732	0	0	0.0583	0	9.14086	59.3428	117.977	27.6827	http://wx1.sinaimg.cn/orj360/bcbf6888gy1hrfw8d2u1ej23402c01ky.jpg_x000D_
1713	0.3441	0.2891	0.3363	0	0	0	9.38606	63.7747	117.977	27.6827	http://wx1.sinaimg.cn/orj360/bcbf6888gy1hrfw8jj13fj22c03407wj.jpg_x000D_
1714	0.3219	0.2434	0	0	0.163	0.2591	9.04572	70.0668	117.964	27.6443	http://wx1.sinaimg.cn/orj360/bcd2d709ly1hrmaelx403j24eo3b0npi.jpg_x000D_
1715	0.1023	0	0	0.5302	0.0049	0	8.73238	57.6265	117.946	27.6519	http://wx1.sinaimg.cn/orj360/bd1a4133ly1g1wilifm2lj20yn0lkn2c.jpg
1716	0	0.0796	0.0016	0.0319	0.5138	0	9.14811	49.0359	117.947	27.6531	http://wx1.sinaimg.cn/orj360/bd69cf9egy1hsj71co5cpj23402c04qu.jpg_x000D_
1717	0.4099	0.1869	0.0045	0.0189	0.1421	0.0564	8.92322	67.0328	117.947	27.6531	http://wx1.sinaimg.cn/orj360/bd69cf9egy1hsj71e3h23j23402c0hdu.jpg_x000D_
1718	0.432	0.0855	0.2367	0.0319	0	0	9.11879	70.772	117.947	27.6531	http://wx1.sinaimg.cn/orj360/bd69cf9egy1hsj71jsrdzj23402c0kjm.jpg_x000D_
1719	0.3401	0.1892	0.1497	0.0241	0.0011	0	8.9577	55.3267	117.947	27.6531	http://wx1.sinaimg.cn/orj360/bd69cf9egy1hsj71l74kmj23402c0u0z.jpg_x000D_
1720	0	0.3719	0	0	0.6081	0	8.83732	53.4022	117.959	27.6446	http://wx1.sinaimg.cn/orj360/bd6f4c4agy1hsayc2ootwj21900u0aky.jpg_x000D_
1721	0.2592	0.0065	0	0	0.0014	0	8.48767	77.201	117.947	27.6393	http://wx1.sinaimg.cn/orj360/bdfc1e10ly1hsgni9clrxj20u00pggp0.jpg
1722	0.5252	0.0345	0	0	0.0015	0	8.38299	63.0541	117.962	27.6453	http://wx1.sinaimg.cn/orj360/be4a5fb3gy1hraghhx93wj20ty16yqb1.jpg
1723	0.5097	0.0828	0	0.002	0.1151	0	8.99827	68.6471	117.947	27.6393	http://wx1.sinaimg.cn/orj360/be748882ly1hr8i4q8kvoj20u0140dmg.jpg_x000D_
1724	0.5578	0.3372	0	0	0.0178	0	9.10129	73.3324	117.947	27.6393	http://wx1.sinaimg.cn/orj360/be748882ly1hr8i4qnfx8j21400u0tfk.jpg_x000D_
1725	0.5044	0	0	0	0	0	9.08514	70.367	117.947	27.6393	http://wx1.sinaimg.cn/orj360/be748882ly1hr8i4qzw2xj21400u0q9w.jpg_x000D_
1726	0.0221	0.3033	0	0.3067	0.0436	0.0041	9.33858	59.0961	118.03	27.7599	http://wx1.sinaimg.cn/orj360/becffa71gy1hsm7888bvjj22c0340npf.jpg
1727	0.3417	0.1528	0.2341	0.0049	0	0	8.85449	67.418	117.921	27.6397	http://wx1.sinaimg.cn/orj360/befa6826gy1hrybymow55j20u0140n5h.jpg_x000D_
1728	0.2382	0.2486	0.0012	0	0.2695	0.1199	9.27891	70.7145	114.178	35.8977	http://wx1.sinaimg.cn/orj360/bf0a72cbly1hrvhunr0s6j21hc0u0gya.jpg_x000D_
1729	0.5177	0.0716	0.275	0.0233	0.1124	0	7.838	58.7566	114.178	35.8977	http://wx1.sinaimg.cn/orj360/bf0a72cbly1hrvhus1nv7j21hc0u0108.jpg_x000D_
1730	0.1287	0.0014	0	0	0.5755	0.2294	9.30609	64.2039	114.178	35.8977	http://wx1.sinaimg.cn/orj360/bf0a72cbly1hrvhusmhhej20u01hcn9a.jpg
1731	0.1215	0.6655	0	0	0	0	9.15598	64.8705	117.962	27.6453	http://wx1.sinaimg.cn/orj360/bf4fb7aegy1hpsthkaxufj22eo37k4qu.jpg_x000D_
1732	0.1215	0.6655	0	0	0	0	9.15598	64.8705	117.959	27.6446	http://wx1.sinaimg.cn/orj360/bf4fb7aegy1hpsthkaxufj22eo37k4qu.jpg_x000D_
1733	0.1827	0.1887	0	0.0231	0.5239	0.0666	9.19302	80.8401	117.964	27.6443	http://wx1.sinaimg.cn/orj360/bff8ec29ly1gfcdgklgw6j21ii0uknpf.jpg
1734	0.1566	0.1079	0.0357	0	0.0839	0	9.48777	67.6557	118.03	27.7599	http://wx1.sinaimg.cn/orj360/c04a8665gy1hrvlmvcrg3j20u01hcwsf.jpg_x000D_
1735	0.2862	0.1635	0	0.1097	0.172	0	9.17464	63.9844	118.03	27.7599	http://wx1.sinaimg.cn/orj360/c04a8665gy1hrvlmw1hxyj20u014o7eu.jpg_x000D_
1736	0.4099	0.0043	0	0.1047	0.2157	0	8.96788	53.6982	117.947	27.6531	http://wx1.sinaimg.cn/orj360/c07c668egy1hr9y86oyd7j22c0340qv7.jpg_x000D_
1737	0.5387	0.3126	0.004	0.0229	0.0042	0	9.04004	67.89	117.947	27.6393	http://wx1.sinaimg.cn/orj360/c0d9d579gy1hsavpwg5iuj235s2dcnpf.jpg
1738	0.1478	0.3058	0.005	0.0049	0.3403	0.0241	9.40692	71.3558	117.964	27.6443	http://wx1.sinaimg.cn/orj360/c0fa14e7ly1gipb6uevp7j20c80icdyi.jpg
1739	0.4087	0.1099	0	0.098	0.0794	0	8.94037	52.8759	117.942	27.6904	http://wx1.sinaimg.cn/orj360/c10b824fly1hkwy01gfg0j21hc0u0x1m.jpg_x000D_
1740	0.5425	0.101	0.0128	0	0	0	8.85507	54.2347	117.942	27.6904	http://wx1.sinaimg.cn/orj360/c10b824fly1hkwy0253w2j21900u04g4.jpg_x000D_
1741	0.1509	0.7975	0	0	0.0287	0	6.63683	39.1442	117.944	27.6407	http://wx1.sinaimg.cn/orj360/c13d8423gy1hk7v9pl2f5j20u0140gro.jpg_x000D_
1742	0.1323	0.3375	0.0638	0.0092	0.3524	0	8.21524	44.9159	117.944	27.6407	http://wx1.sinaimg.cn/orj360/c13d8423gy1hk7v9qgaxnj21400u07de.jpg_x000D_
1743	0.8978	0	0.0041	0.002	0.0555	0	8.50035	32.3107	117.944	27.6407	http://wx1.sinaimg.cn/orj360/c13d8423gy1hk7v9thij1j20u0140tdu.jpg
1744	0.3856	0.1764	0	0	0	0	8.10843	88.0804	117.942	27.6904	http://wx1.sinaimg.cn/orj360/c14ef7f2ly1hk2t5ihki3j20af0dwabn.jpg
1745	0	0.4314	0	0.3431	0.0151	0	9.17938	61.6249	117.955	27.6717	http://wx1.sinaimg.cn/orj360/c1b3c0a6gy1hlie1f4hluj235s2dcu12.jpg
1746	0.68	0	0	0	0.0012	0	9.25697	74.6135	117.947	27.6393	http://wx1.sinaimg.cn/orj360/c3f2e063ly1hqxwm06z2sj21400u0tay.jpg_x000D_
1747	0.4891	0.059	0.0014	0.0476	0.0042	0	9.36414	74.014	117.947	27.6393	http://wx1.sinaimg.cn/orj360/c3f2e063ly1hqxwm364t2j21400u0jud.jpg_x000D_
1748	0	0.2618	0.0036	0.1459	0.35	0.1936	9.09023	47.5967	118.038	27.6785	http://wx1.sinaimg.cn/orj360/c49380bagy1hqo120huk8j20u00gwakk.jpg_x000D_
1749	0	0.326	0.5391	0.0203	0.025	0.0053	9.19688	52.6798	118.03	27.7599	http://wx1.sinaimg.cn/orj360/c4e4cbefgy1hse6uus8hij22dc35snpf.jpg_x000D_
1750	0	0.3086	0.6057	0.0133	0	0.0033	9.13738	50.1049	118.03	27.7599	http://wx1.sinaimg.cn/orj360/c4e4cbefgy1hse6uvrfgyj22dc35sb2b.jpg_x000D_
1751	0.3303	0.1402	0.1513	0.0098	0.0184	0.0118	9.05542	62.2409	118.03	27.7599	http://wx1.sinaimg.cn/orj360/c4e4cbefgy1hse6uxevlhj22dc35s4qq.jpg_x000D_
1752	0.3471	0.4012	0.0014	0	0.0014	0.201	9.0842	76.2769	117.947	27.6393	http://wx1.sinaimg.cn/orj360/c6fcae82gy1hqsjjgkt4mj21k01607wh.jpg_x000D_
1753	0.0421	0.6725	0	0	0.0022	0	9.1001	53.7058	117.921	27.6397	http://wx1.sinaimg.cn/orj360/c75f99e8gy1hrj2ikyrqaj20u0140h26.jpg_x000D_
1754	0.3286	0.2534	0	0.0097	0.0558	0	8.59693	53.1896	117.921	27.6397	http://wx1.sinaimg.cn/orj360/c791d032ly1hrekoeyr74j20wi0ia764.jpg_x000D_
1755	0.008	0.131	0	0.089	0.7149	0	8.15815	37.1474	117.921	27.6397	http://wx1.sinaimg.cn/orj360/c791d032ly1hrektwxxegj20wi0iajun.jpg_x000D_
1756	0	0.0648	0	0.0306	0.3981	0.0553	8.73847	43.4017	117.921	27.6397	http://wx1.sinaimg.cn/orj360/c791d032ly1hrektyf3o3j20wi0iamzt.jpg_x000D_
1757	0.4698	0.022	0.0546	0.0103	0.0016	0	9.16205	72.4917	117.921	27.6397	http://wx1.sinaimg.cn/orj360/c791d032ly1hreku10vbwj20wi0iawg2.jpg
1758	0.4974	0.0685	0	0	0.1747	0.1768	8.87616	69.4548	117.962	27.6453	http://wx1.sinaimg.cn/orj360/c86348eegy1hjugmoqhxvj22c03401ky.jpg
1759	0	0.6608	0.2058	0.0291	0.039	0	9.24534	52.6164	117.794	27.6711	http://wx1.sinaimg.cn/orj360/c86de21egy1hpukimf6rtj237k2eob2e.jpg_x000D_
1760	0	0.1585	0.5785	0	0.0012	0	9.40271	59.6984	117.794	27.6711	http://wx1.sinaimg.cn/orj360/c86de21egy1hpukj12lhtj22dc35se85.jpg_x000D_
1761	0	0.4559	0	0.0185	0	0	9.18928	49.0937	117.794	27.6711	http://wx1.sinaimg.cn/orj360/c86de21egy1hpukjlvd48j235s2dcu12.jpg
1762	0.3885	0.1735	0	0	0.0252	0	8.57866	75.9397	117.962	27.6453	http://wx1.sinaimg.cn/orj360/c86de21ely1hq0wy8k0ozj235s2dcb29.jpg_x000D_
1763	0.4038	0.3101	0.2036	0.0029	0	0	9.36682	61.0205	117.962	27.6453	http://wx1.sinaimg.cn/orj360/c86de21ely1hq0x2hkobwj235s2dc7wj.jpg_x000D_
1764	0.0029	0.5434	0.0585	0.0022	0.002	0	9.18126	53.7073	118.026	27.7303	http://wx1.sinaimg.cn/orj360/c98ebc30gy1hpcht6dhthj20u01hfgx0.jpg_x000D_
1765	0.4928	0.2641	0	0	0.0327	0	8.29153	82.2312	117.962	27.6453	http://wx1.sinaimg.cn/orj360/c98ebc30gy1hqww06nr2dj20u01ha47t.jpg_x000D_
1766	0.4228	0.0273	0	0.1492	0.0296	0.0616	9.02084	68.4295	117.947	27.6393	http://wx1.sinaimg.cn/orj360/cae7b5f8gy1hjq0adeta6j210c1cgtnz.jpg_x000D_
1767	0.6494	0	0	0	0	0	8.84812	62.9162	117.947	27.6393	http://wx1.sinaimg.cn/orj360/cae7b5f8gy1hjq0agh8ofj210c1cg15k.jpg
1768	0.0019	0.3299	0.6402	0	0.0011	0	9.2884	71.6915	117.977	27.6827	http://wx1.sinaimg.cn/orj360/cf744fdagy1h2zrys05zmj20j60cm40e.jpg
1769	0.2971	0.0973	0.262	0.1007	0.1823	0.0106	9.18934	64.0044	118.041	27.6708	http://wx1.sinaimg.cn/orj360/d08f82a7gy1hpmmjmpu7pj20u01404cu.jpg_x000D_
1770	0.0039	0.6318	0.0294	0	0.3156	0	8.8006	39.8685	118.041	27.6708	http://wx1.sinaimg.cn/orj360/d08f82a7gy1hpmmjr8m6hj20u01404bt.jpg_x000D_
1771	0	0.6857	0.0133	0	0.0061	0	9.08136	57.6591	118.03	27.7599	http://wx1.sinaimg.cn/orj360/d181b2c4ly1g30pfvym6bg20nk0dckjm.jpg_x000D_
1772	0	0.6857	0.0133	0	0.0061	0	9.08136	57.6591	118.03	27.7599	http://wx1.sinaimg.cn/orj360/d181b2c4ly1g30pfvym6bg20nk0dckjm.jpg_x000D_
1773	0.3902	0.3701	0.1262	0	0.0359	0	8.63787	61.0374	118.03	27.7599	http://wx1.sinaimg.cn/orj360/d3712d4fly1hqawaxrsv1j22c03404qq.jpg_x000D_
1774	0.3623	0.3299	0.2535	0.0227	0	0	9.11221	65.7375	118.03	27.7599	http://wx1.sinaimg.cn/orj360/d3712d4fly1hqawowb1twj23b04eoe85.jpg_x000D_
1775	0.4833	0	0.3924	0	0.0143	0	8.17828	54.3424	118.03	27.7599	http://wx1.sinaimg.cn/orj360/d4670c13ly1hslfd47m5bj20u01400x2.jpg_x000D_
1776	0.2768	0.2197	0.149	0.1954	0	0	9.34852	66.8479	117.947	27.6531	http://wx1.sinaimg.cn/orj360/d470ecdegy1hs0i1cc7l3j23402c0hdw.jpg_x000D_
1777	0	0.7358	0.2517	0.0119	0	0	9.16163	62.3552	117.947	27.6531	http://wx1.sinaimg.cn/orj360/d470ecdegy1hs0i1hvdfxj23402c0qv9.jpg_x000D_
1778	0	0.5443	0.3309	0.0276	0	0	9.02358	49.3776	118.03	27.7599	http://wx1.sinaimg.cn/orj360/d4e0969bgy1h4e9ejjqyxj20zk0qo1kx.jpg_x000D_
1779	0.5066	0	0.1338	0.0043	0	0	7.81691	60.1133	117.965	27.6815	http://wx1.sinaimg.cn/orj360/d622a3f9gy1hqtz0komk8j22c0340e82.jpg_x000D_
1780	0.4673	0	0.1673	0.0332	0.0034	0	8.324	52.5653	117.965	27.6815	http://wx1.sinaimg.cn/orj360/d622a3f9gy1hqtz0mfd3pj20v91jw7wh.jpg_x000D_
1781	0	0.0065	0	0.3163	0.2849	0	9.23896	65.7084	118.041	27.6708	http://wx1.sinaimg.cn/orj360/d6efa400gy1hslbcidspij20u0140ak1.jpg_x000D_
1782	0.2516	0.0298	0.2799	0	0.2776	0	9.19279	67.0095	118.041	27.6708	http://wx1.sinaimg.cn/orj360/d6efa400gy1hslbcisc6wj21400u0th7.jpg_x000D_
1783	0.2209	0	0	0	0.2219	0	9.26461	73.1405	118.041	27.6708	http://wx1.sinaimg.cn/orj360/d6efa400gy1hslbcka15aj20u0140q93.jpg
1784	0.0089	0.5066	0	0.0814	0.2937	0.038	9.05436	44.7424	114.178	35.8977	http://wx1.sinaimg.cn/orj360/d702fe29gy1hrqbq1csv8j22c0340npg.jpg_x000D_
1785	0.0089	0.5066	0	0.0814	0.2937	0.038	9.05436	44.7424	117.959	27.6446	http://wx1.sinaimg.cn/orj360/d702fe29gy1hrqbq1csv8j22c0340npg.jpg_x000D_
1786	0.0089	0.5066	0	0.0814	0.2937	0.038	9.05436	44.7424	117.967	27.6454	http://wx1.sinaimg.cn/orj360/d702fe29gy1hrqbq1csv8j22c0340npg.jpg_x000D_
1787	0.012	0.3868	0	0.0661	0.3141	0	8.99094	45.537	117.947	27.6531	http://wx1.sinaimg.cn/orj360/d702fe29gy1hrqc0u9v8oj22c1342qv6.jpg
1788	0.012	0.3868	0	0.0661	0.3141	0	8.99094	45.537	117.958	27.6401	http://wx1.sinaimg.cn/orj360/d702fe29gy1hrqc0u9v8oj22c1342qv6.jpg
1789	0.4445	0.1939	0.0539	0.0127	0.1118	0.0336	9.25392	73.9414	114.178	35.8977	http://wx1.sinaimg.cn/orj360/d702fe29gy1hrqf9jqycuj22tv3rtu0z.jpg_x000D_
1790	0.4445	0.1939	0.0539	0.0127	0.1118	0.0336	9.25392	73.9414	117.959	27.6446	http://wx1.sinaimg.cn/orj360/d702fe29gy1hrqf9jqycuj22tv3rtu0z.jpg_x000D_
1791	0.4445	0.1939	0.0539	0.0127	0.1118	0.0336	9.25392	73.9414	117.967	27.6454	http://wx1.sinaimg.cn/orj360/d702fe29gy1hrqf9jqycuj22tv3rtu0z.jpg_x000D_
1792	0	0	0	0.1143	0.357	0.0717	9.21351	56.3469	114.178	35.8977	http://wx1.sinaimg.cn/orj360/d702fe29gy1hrr0y97h2ej22772xmkjn.jpg_x000D_
1793	0	0	0	0.1143	0.357	0.0717	9.21351	56.3469	117.959	27.6446	http://wx1.sinaimg.cn/orj360/d702fe29gy1hrr0y97h2ej22772xmkjn.jpg_x000D_
1794	0	0	0	0.1143	0.357	0.0717	9.21351	56.3469	117.967	27.6454	http://wx1.sinaimg.cn/orj360/d702fe29gy1hrr0y97h2ej22772xmkjn.jpg_x000D_
1795	0.1513	0	0	0.0175	0.7365	0	7.60987	48.9844	114.178	35.8977	http://wx1.sinaimg.cn/orj360/d714cf15ly1hmnihdnkuej22dc35su0y.jpg_x000D_
1796	0	0	0	0.0018	0.6374	0	7.41986	44.9473	114.178	35.8977	http://wx1.sinaimg.cn/orj360/d714cf15ly1hmnihn0zbqj22dc35sqv7.jpg_x000D_
1797	0.481	0.1629	0	0	0.0104	0.0014	9.05118	55.8676	117.947	27.6393	http://wx1.sinaimg.cn/orj360/d73e3e33ly1hrerc9x5a0j22c0340npf.jpg_x000D_
1798	0.6323	0.2145	0	0	0	0	8.56267	73.1256	117.947	27.6393	http://wx1.sinaimg.cn/orj360/d73e3e33ly1hrercg7tzqj22c0340npe.jpg
1799	0.5849	0.1256	0	0	0.002	0	8.41231	70.0578	117.947	27.6393	http://wx1.sinaimg.cn/orj360/d73e3e33ly1hrerch5i34j22c0340e82.jpg_x000D_
1800	0.7797	0.004	0.0037	0.1173	0.0483	0	8.92214	62.2325	117.947	27.6393	http://wx1.sinaimg.cn/orj360/d8a81202gy1hqyd81b6lwj23402c0b29.jpg_x000D_
1801	0.4423	0	0	0	0	0	9.06105	71.8213	117.947	27.6393	http://wx1.sinaimg.cn/orj360/d8a81202gy1hqyd89eyu2j23402c0b2b.jpg_x000D_
1802	0	0.8424	0	0.0133	0.0605	0.0018	9.07987	47.9089	117.947	27.6393	http://wx1.sinaimg.cn/orj360/d8a81202gy1hqyd8hpqfaj22c0340nph.jpg
1803	0.03	0.1397	0	0.0191	0.7842	0	8.95388	50.0051	117.959	27.6446	http://wx1.sinaimg.cn/orj360/d8b779fegy1hq6qcdxrt9j231c2907wk.jpg_x000D_
1804	0.0832	0.1778	0	0.0012	0.2533	0.0017	9.071	60.9019	117.959	27.6446	http://wx1.sinaimg.cn/orj360/d8b779fegy1hq6qckk4tjj227y30mqv7.jpg_x000D_
1805	0	0.7531	0	0.0484	0.0226	0	8.98603	45.6067	117.959	27.6446	http://wx1.sinaimg.cn/orj360/d8b779fegy1hq6qcz16o5j235s2c74qt.jpg_x000D_
1806	0.1915	0.0462	0	0	0.4145	0.2218	9.24835	74.9139	117.965	27.6723	http://wx1.sinaimg.cn/orj360/d8eaeef2gy1hhf09ym1jej20u0140n4n.jpg_x000D_
1807	0.2109	0.2278	0.0712	0.0045	0.0319	0.101	9.13477	58.0753	118.03	27.7599	http://wx1.sinaimg.cn/orj360/d9dd1ae4ly1hs0lt0jdswj21r03404qq.jpg
1808	0.5774	0	0.0157	0.0069	0.1501	0.1613	8.72024	50.9483	117.958	27.6401	http://wx1.sinaimg.cn/orj360/dc53f880ly1hptq46aclcj20u0143n1j.jpg_x000D_
1809	0	0.7358	0	0.0734	0	0.0154	9.03418	66.2529	117.947	27.6393	http://wx1.sinaimg.cn/orj360/dea19ab5ly1hqomlnf3g5j22p81stqv7.jpg_x000D_
1810	0.0475	0.1814	0.7291	0	0	0	9.32582	66.2922	117.977	27.6827	http://wx1.sinaimg.cn/orj360/def14da7gy1hhdli2sxqwj21xg1acqv5.jpg
1811	0.5888	0.2378	0.0026	0	0.0031	0	8.42621	74.3196	117.947	27.6393	http://wx1.sinaimg.cn/orj360/e0b094f3ly1hrp51i56a9j23402c0u0x.jpg_x000D_
1812	0.6036	0.0624	0	0	0.0017	0	8.31879	83.3006	117.947	27.6393	http://wx1.sinaimg.cn/orj360/e0b094f3ly1hrp51n48ovj23402c0u0x.jpg
1813	0.596	0.1163	0	0	0	0	8.94652	74.3888	117.947	27.6393	http://wx1.sinaimg.cn/orj360/e0b0a040gy1hr6ect5ltaj23402c0x6p.jpg_x000D_
1814	0.0452	0.7329	0	0.0149	0.0236	0	7.42946	55.0711	117.947	27.6393	http://wx1.sinaimg.cn/orj360/e0b0a040gy1hr6eczrfoij23b04eob2c.jpg_x000D_
1815	0.3306	0	0.1576	0.0405	0.1575	0	9.05608	52.6538	117.962	27.6453	http://wx1.sinaimg.cn/orj360/e14da4cegy1hoo9ve8ks9j233z2bzu0y.jpg_x000D_
1816	0	0.4114	0	0.0645	0.0536	0	9.32028	64.198	117.962	27.6453	http://wx1.sinaimg.cn/orj360/e14da4cegy1hoo9vn457yj22c0341b2c.jpg_x000D_
1817	0	0.3916	0	0.1015	0	0	9.3022	66.4769	117.962	27.6453	http://wx1.sinaimg.cn/orj360/e14da4cegy1hoo9vzoxhij22c0341b2d.jpg_x000D_
1818	0.0376	0.6646	0	0.1413	0.0411	0	9.14088	58.2995	117.962	27.6453	http://wx1.sinaimg.cn/orj360/e14da4cegy1hoo9w3hf1vj22c0341hdy.jpg_x000D_
1819	0	0.2104	0	0.2565	0.1868	0.0045	9.25968	56.4912	117.959	27.6446	http://wx1.sinaimg.cn/orj360/e2012733gy1hqzk7nmw4pj216o1kwu0x.jpg_x000D_
1820	0	0.6893	0.1587	0	0	0	9.23651	55.1247	118.03	27.7599	http://wx1.sinaimg.cn/orj360/e2d0fff1gy1hshph786c3j230g29ckjp.jpg_x000D_
1821	0	0.0092	0	0.076	0.6793	0	8.88311	39.3049	117.924	27.6516	http://wx1.sinaimg.cn/orj360/e2ddff59gy1hgzt51youmj20a007i0u4.jpg
1822	0.0486	0.2794	0	0.0049	0.0561	0.4465	9.4273	78.9154	117.977	27.6827	http://wx1.sinaimg.cn/orj360/e3105e1fgy1ggksc6vp1gj208c069q47.jpg
1823	0.5446	0.043	0.0086	0	0.0576	0	9.11908	69.0544	117.947	27.6393	http://wx1.sinaimg.cn/orj360/e3f27373gy1hqj6n86lgvj224j2u2qv5.jpg_x000D_
1824	0.3617	0	0	0.0334	0	0.0022	8.81416	60.5272	117.947	27.6393	http://wx1.sinaimg.cn/orj360/e3f27373gy1hqj6nl8ptoj22wp2c04qs.jpg_x000D_
1825	0.3315	0.3695	0	0.0901	0.0015	0.101	9.31238	62.7878	117.947	27.6393	http://wx1.sinaimg.cn/orj360/e3f27373gy1hqj6nn9fz6j22c0340x6s.jpg_x000D_
1826	0.2179	0.0122	0	0	0.769	0	8.61312	43.4396	118.046	27.556	http://wx1.sinaimg.cn/orj360/e4878d77ly1hrwurj5uxdj20bt07ugnm.jpg
1827	0.6781	0	0	0	0	0	6.04999	15.8127	117.947	27.6393	http://wx1.sinaimg.cn/orj360/e5b7cea2ly1hrjxzjkdv1j22bc334hdt.jpg
1828	0.456	0	0	0	0	0	8.54984	77.5291	117.947	27.6393	http://wx1.sinaimg.cn/orj360/e5b7cea2ly1hrjxzu2r9kj235s1s01kz.jpg_x000D_
1829	0.2442	0.1117	0	0.0097	0.0314	0.1458	8.87743	56.7649	117.946	27.6519	http://wx1.sinaimg.cn/orj360/e5c2c18bgy1g3fw7nc7qmj20jz0dc3zh.jpg
1830	0.3954	0.1389	0.2679	0.0044	0.0068	0	8.78896	77.6867	117.921	27.6397	http://wx1.sinaimg.cn/orj360/e66d37eagy1ghyuf75re1j20u018lu0z.jpg
1831	0.2167	0.2175	0	0.0757	0	0	9.15215	55.7885	117.947	27.6393	http://wx1.sinaimg.cn/orj360/e6a5e38egy1hq4blf6hjbj21400u0ap0.jpg_x000D_
1832	0.0055	0.4772	0	0.4615	0	0.0147	9.18411	50.1619	117.947	27.6393	http://wx1.sinaimg.cn/orj360/e6a5e38egy1hq4blsd1e7j21hc0u07vr.jpg_x000D_
1833	0.6558	0.124	0	0	0	0	9.1538	72.3621	117.947	27.6393	http://wx1.sinaimg.cn/orj360/e74845fbgy1hqzcn43jl9j21400u0go7.jpg_x000D_
1834	0.4366	0.3716	0	0.0134	0.01	0.0759	9.27342	66.7538	114.178	35.8977	http://wx1.sinaimg.cn/orj360/e7c29e0agy1hpez0yfspjj22c0340b2c.jpg_x000D_
1835	0.4894	0.2083	0	0.0701	0.0826	0.05	9.08271	76.6317	114.178	35.8977	http://wx1.sinaimg.cn/orj360/e7c29e0agy1hpez1fsrccj235s2dc4qs.jpg_x000D_
1836	0.0103	0.3679	0	0.0191	0.0106	0	9.31941	60.2639	114.178	35.8977	http://wx1.sinaimg.cn/orj360/e7c29e0agy1hpez1h8vhyj22c0340hdu.jpg_x000D_
1837	0.3163	0.3778	0	0	0.2288	0.0461	9.23486	71.9685	117.856	27.8743	http://wx1.sinaimg.cn/orj360/e8a6cc0fgy1hrx9l2fn6jj23b04eo7wm.jpg_x000D_
1838	0.3163	0.3778	0	0	0.2288	0.0461	9.23486	71.9685	117.786	27.6852	http://wx1.sinaimg.cn/orj360/e8a6cc0fgy1hrx9l2fn6jj23b04eo7wm.jpg_x000D_
1839	0.3163	0.3778	0	0	0.2288	0.0461	9.23486	71.9685	117.856	27.8743	http://wx1.sinaimg.cn/orj360/e8a6cc0fgy1hrx9l2fn6jj23b04eo7wm.jpg_x000D_
1840	0.3163	0.3778	0	0	0.2288	0.0461	9.23486	71.9685	117.786	27.6852	http://wx1.sinaimg.cn/orj360/e8a6cc0fgy1hrx9l2fn6jj23b04eo7wm.jpg_x000D_
1841	0.0177	0.4749	0	0	0.0718	0.1929	9.07942	53.6123	118.021	27.7621	http://wx1.sinaimg.cn/orj360/e944d734gy1hrhysflfgrj22c03407wj.jpg_x000D_
1842	0.2803	0.239	0.2987	0.007	0	0	9.27955	68.7134	118.021	27.7621	http://wx1.sinaimg.cn/orj360/e944d734gy1hrhysk73xwj22c0340u0y.jpg
1843	0.342	0.0611	0	0.0285	0.2428	0	8.72051	75.5833	117.977	27.6827	http://wx1.sinaimg.cn/orj360/e9f88fafly1ggcl07rrquj20dw096jsi.jpg
1844	0.4233	0.0361	0	0	0.3045	0.2252	9.11125	65.0413	118.03	27.7599	http://wx1.sinaimg.cn/orj360/ea0e39fegy1hs7m77o861j22eo37kkjn.jpg_x000D_
1845	0.4191	0.1876	0	0	0.393	0	9.08575	67.0408	118.03	27.7599	http://wx1.sinaimg.cn/orj360/ea0e39fegy1hs7m793fi4j237k2eox6r.jpg_x000D_
1846	0.4262	0.1497	0	0.0128	0.3388	0.066	9.13934	74.455	118.03	27.7599	http://wx1.sinaimg.cn/orj360/ea0e39fegy1hs7m7bkzzij237k2eoe83.jpg
1847	0.2783	0	0.0994	0.0877	0.0012	0	8.31901	42.891	117.965	27.6815	http://wx1.sinaimg.cn/orj360/ea9e5ba4gy1ho2eq4q1igj21hc0u0wpd.jpg_x000D_
1848	0.1798	0.244	0	0.0015	0	0	8.50882	70.8007	117.965	27.6815	http://wx1.sinaimg.cn/orj360/ea9e5ba4gy1ho2eqabe4sj20u01hc4ee.jpg_x000D_
1849	0.2962	0.1311	0.0769	0.0622	0.024	0	8.96515	86.0592	118.03	27.7599	http://wx1.sinaimg.cn/orj360/ebcf8b36gy1hskcwx6s2nj22bc334e82.jpg_x000D_
1850	0	0.6427	0	0	0.1558	0	8.72917	38.8866	117.924	27.6516	http://wx1.sinaimg.cn/orj360/ec125621gy1hquobl1x7lj26dc48w7wz.jpg
1851	0.3332	0.1383	0	0.0912	0.0441	0.0687	8.79869	71.16	117.977	27.6827	http://wx1.sinaimg.cn/orj360/ec5c04fbgy1hsj98bhndbj22i04g01l7.jpg
1852	0.0077	0.7694	0	0	0.0067	0.0066	9.05041	85.0811	117.786	27.6852	http://wx1.sinaimg.cn/orj360/ed4cd931ly1gbn3rb7m9wj20ar0faq76.jpg
1853	0.3203	0	0.423	0.0034	0	0	8.9385	74.8958	117.937	27.6292	http://wx1.sinaimg.cn/orj480/001NUlVxly1h4266eoc4sj60zk0k03zo02.jpg
1854	0.5195	0	0.0134	0	0	0	9.08071	86.5383	117.958	27.6401	http://wx1.sinaimg.cn/orj480/001NUlVxly1hb25cwn65bj60hs0a8aae02.jpg
1855	0.5195	0	0.0134	0	0	0	9.08071	86.5383	117.958	27.6401	http://wx1.sinaimg.cn/orj480/001NUlVxly1hb25cwn65bj60hs0a8aae02.jpg
1856	0.1101	0.5861	0	0	0.0033	0	9.06342	57.9459	117.958	27.6401	http://wx1.sinaimg.cn/orj480/001NUlVxly1hm03bi6cw2j60zk0k0ju402.jpg
1857	0.1101	0.5861	0	0	0.0033	0	9.06342	57.9459	117.958	27.6401	http://wx1.sinaimg.cn/orj480/001NUlVxly1hm03bi6cw2j60zk0k0ju402.jpg
1858	0.213	0.1044	0	0.0015	0.1148	0	9.0817	74.8318	118.021	27.7621	http://wx1.sinaimg.cn/orj480/001O7v94gy1hjbu0oj0pwj60m80cik0r02.jpg
1859	0.213	0.1044	0	0.0015	0.1148	0	9.0817	74.8318	118.021	27.7621	http://wx1.sinaimg.cn/orj480/001O7v94gy1hjbu0oj0pwj60m80cik0r02.jpg
1860	0.1996	0.0108	0.0757	0	0.1622	0	8.93152	74.6213	117.937	27.6292	http://wx1.sinaimg.cn/orj480/001p5Fdbgy1hqujxom5ezj60z00jo0xw02.jpg
1861	0.4914	0.4877	0	0	0	0	8.90167	56.3061	117.958	27.6401	http://wx1.sinaimg.cn/orj480/001q6ELGly8hlxsfwifm8j61hc0u07ee02.jpg
1862	0.2162	0.2432	0.3809	0	0.1338	0.0024	9.06586	71.6014	117.977	27.6827	http://wx1.sinaimg.cn/orj480/001QiiPzly1h9n3wz2fotj61hc0u0wmq02.jpg
1863	0.2162	0.2432	0.3809	0	0.1338	0.0024	9.06586	71.6014	117.977	27.6827	http://wx1.sinaimg.cn/orj480/001QiiPzly1h9n3wz2fotj61hc0u0wmq02.jpg
1864	0.2162	0.2432	0.3809	0	0.1338	0.0024	9.06586	71.6014	117.977	27.6827	http://wx1.sinaimg.cn/orj480/001QiiPzly1h9n3wz2fotj61hc0u0wmq02.jpg
1865	0	0	0	0	0.6468	0.1146	9.02079	56.0183	118.041	27.6708	http://wx1.sinaimg.cn/orj480/001RFZyYly1hq0l2y061pj61690ns1kx02.jpg
1866	0.0574	0.1315	0	0.2385	0.091	0.0092	9.43732	69.4299	117.947	27.6393	http://wx1.sinaimg.cn/orj480/001UrXrhgy1hi6y5kxlntj60u01hcau502.jpg
1867	0.5497	0.2763	0	0.0017	0.0011	0	8.80709	57.7335	117.958	27.6401	http://wx1.sinaimg.cn/orj480/001uxZ93ly1gup1p523l6j60u01hcjy102.jpg
1868	0.0922	0.4063	0.2801	0.0229	0.0169	0	9.50096	67.9543	118.046	27.556	http://wx1.sinaimg.cn/orj480/002hUTPsly1hiesj974jxj60nk0datb102.jpg
1869	0.2791	0.1486	0.0653	0.1294	0.2228	0.0236	8.8102	42.7321	117.958	27.6401	http://wx1.sinaimg.cn/orj480/002iyTZ7ly1hb2wxr1go2j60g00sggsi02.jpg
1870	0.1953	0.0205	0	0	0.5635	0	8.00799	87.3927	118.046	27.556	http://wx1.sinaimg.cn/orj480/002QsWVlly1hrl9k9ykudj61hc0u0wjj02.jpg
1871	0.282	0.0845	0.0901	0.0366	0.0326	0	9.36663	80.0677	118.03	27.7599	http://wx1.sinaimg.cn/orj480/002zroe6gy1hsnt7cw2imj61hc0u0e8102.jpg
1872	0.18	0.1891	0	0	0.1288	0.002	8.68248	75.0029	117.947	27.6393	http://wx1.sinaimg.cn/orj480/003gul7lly1hqjt0ynjq8j61hc0u0qhb02.jpg
1873	0.056	0.4187	0	0	0.1674	0.2212	9.40706	74.3536	118.046	27.556	http://wx1.sinaimg.cn/orj480/003uSWhAgy1hgfzsekadzj61hc0u0tdr02.jpg
1874	0.0029	0	0	0.1496	0.5924	0	8.58626	55.3573	118.021	27.7621	http://wx1.sinaimg.cn/orj480/003z5L7fly8hfpj82so96j60zk0k0jui02.jpg
1875	0.0029	0	0	0.1496	0.5924	0	8.58626	55.3573	118.021	27.7621	http://wx1.sinaimg.cn/orj480/003z5L7fly8hfpj82so96j60zk0k0jui02.jpg
1876	0	0	0	0.76	0.0029	0	9.13231	53.8165	117.944	27.6474	http://wx1.sinaimg.cn/orj480/004lPNuhgy1gv4iqd5rr2j61hc0u0djm02.jpg
1877	0.0755	0.8835	0.0199	0.0211	0	0	8.98586	53.9574	118.03	27.7599	http://wx1.sinaimg.cn/orj480/005Ef7Mbly1hscatv6s9nj30xc0isjxg.jpg
1878	0.3184	0.323	0.0698	0	0.0953	0	9.14818	66.7059	117.977	27.6827	http://wx1.sinaimg.cn/orj480/005ITvungy1hoyw5egqp0j30u01hcn3h.jpg
1879	0.3068	0.3076	0	0	0	0.0014	8.82001	73.647	117.947	27.6531	http://wx1.sinaimg.cn/orj480/005NcAjkgy1hpxetlpatcj60u00gw41q02.jpg
1880	0.4825	0.1952	0	0	0	0	8.91517	84.253	117.924	27.6516	http://wx1.sinaimg.cn/orj480/005NtVRkgy1h9coswfzn2j30u00gvwhg.jpg
1881	0.2192	0.2359	0.2927	0.0252	0.1965	0	9.12602	64.7973	117.946	27.6519	http://wx1.sinaimg.cn/orj480/005OJJcDgy1gh715nigiaj30zk0k0wg9.jpg
1882	0.0579	0.8663	0.0583	0	0	0	8.87709	57.0224	117.946	27.6519	http://wx1.sinaimg.cn/orj480/005OJJcDgy1gplt06pe0nj30u01gx1iu.jpg
1883	0.3657	0.3227	0.2729	0	0	0	8.71108	80.5166	117.769	27.6699	http://wx1.sinaimg.cn/orj480/005RDToxgy1gj4ake05koj30u01h079m.jpg
1884	0.3914	0.0862	0	0.3269	0	0	8.97394	84.4498	117.947	27.6393	http://wx1.sinaimg.cn/orj480/005S9mLHgy1hq54x4kka5j32bc1avhdw.jpg
1885	0	0.1698	0.002	0.1363	0.1151	0	9.07497	56.0992	117.947	27.6531	http://wx1.sinaimg.cn/orj480/005uE5tmly1h899z15vrpj31hc0u047h.jpg
1886	0.4367	0.336	0	0	0.0243	0.001	9.24141	66.5005	117.962	27.6453	http://wx1.sinaimg.cn/orj480/005XX1aXgy1gfe7l79f3jj31hc0u0gog.jpg
1887	0.0015	0	0.0039	0.4478	0.4493	0.0047	8.0516	62.3722	117.977	27.6827	http://wx1.sinaimg.cn/orj480/005YcCLoly1hkips2afy9j31hc0u0wo3.jpg
1888	0.1682	0.4279	0.2981	0.0402	0	0	7.60106	31.8419	117.947	27.6393	http://wx1.sinaimg.cn/orj480/0061NNPvgy1hs3rhxukafj30u01hc181.jpg
1889	0	0	0.0035	0.1032	0.2145	0	9.39818	78.2884	117.977	27.6827	http://wx1.sinaimg.cn/orj480/0062YTdily1hov0svnv1ej31hc0u0772.jpg
1890	0.0597	0.0321	0.2191	0	0.2634	0	9.23728	53.0772	118.03	27.7599	http://wx1.sinaimg.cn/orj480/0063CJEagy1hg971cp64aj31hc0u0b0d.jpg
1891	0	0.9273	0.0723	0	0	0	8.59745	46.4592	117.937	27.6292	http://wx1.sinaimg.cn/orj480/0066O2Rfgy1hr34gusxzjj30mh0u0qb1.jpg
1892	0	0.146	0.0022	0.2739	0.0734	0	9.18471	59.3143	117.921	27.6397	http://wx1.sinaimg.cn/orj480/0066RNZIgy1hahu5tdkpgj61hc0u0teh02.jpg
1893	0.2403	0	0	0	0.4966	0.0412	8.91649	59.2049	118.021	27.7621	http://wx1.sinaimg.cn/orj480/00682uLygy1gdm7mns7o7j30qo0f40vb.jpg
1894	0.0029	0.6858	0.0355	0.0133	0.0011	0	9.12942	58.4699	117.947	27.6393	http://wx1.sinaimg.cn/orj480/006aJzkjly1hhdkumwbayj30zk0k0die.jpg
1895	0.5165	0	0.6508	0	0.0041	0	8.25152	88.0054	117.958	27.671	http://wx1.sinaimg.cn/orj480/006aRhk4gy1gfw2ziqf2dj30k018ggly.jpg
1896	0.5165	0	0.6508	0	0.0041	0	8.25152	88.0054	117.921	27.6397	http://wx1.sinaimg.cn/orj480/006aRhk4gy1gfw2ziqf2dj30k018ggly.jpg
1897	0.5165	0	0.6508	0	0.0041	0	8.25152	88.0054	117.958	27.6401	http://wx1.sinaimg.cn/orj480/006aRhk4gy1gfw2ziqf2dj30k018ggly.jpg
1898	0.0017	0.3755	0	0.2677	0.3034	0.0242	9.18603	54.5956	118.027	27.7599	http://wx1.sinaimg.cn/orj480/006aRhk4gy1gwlfe8rwe6j30u01hc0zy.jpg
1899	0	0.064	0.7737	0.1608	0	0	8.67923	40.6569	117.921	27.6397	http://wx1.sinaimg.cn/orj480/006aRhk4gy1gxc1jgblu3j30oo1hcgnt.jpg
1900	0.2197	0.0264	0	0	0.5049	0.2027	9.04687	72.4069	114.178	35.8977	http://wx1.sinaimg.cn/orj480/006BZE28gy1hnonmf0aimj30cp0gwgnq.jpg
1901	0	0.3433	0	0.0929	0.3219	0.0716	9.38792	67.9275	117.959	27.6446	http://wx1.sinaimg.cn/orj480/006c80Wygy1gnszrw93a5j30u0114mz9.jpg
1902	0.0054	0.4202	0.2311	0.0952	0.0036	0	9.11872	55.6687	117.856	27.8743	http://wx1.sinaimg.cn/orj480/006cTV4lgy1gwxh8xmp35j31hc0u0gtt.jpg
1903	0.0054	0.4202	0.2311	0.0952	0.0036	0	9.11872	55.6687	117.855	27.8733	http://wx1.sinaimg.cn/orj480/006cTV4lgy1gwxh8xmp35j31hc0u0gtt.jpg
1904	0.3879	0.0158	0	0.4455	0	0	9.00123	55.929	117.947	27.6393	http://wx1.sinaimg.cn/orj480/006DJJ4Bly1hprdhe21cuj30u01hckdb.jpg
1905	0.6676	0	0	0	0.0047	0	8.86043	53.4879	117.942	27.6904	http://wx1.sinaimg.cn/orj480/006Dnskyly1h6t0c4l4lzj30zk0k0my3.jpg
1906	0.6676	0	0	0	0.0047	0	8.86043	53.4879	117.942	27.6904	http://wx1.sinaimg.cn/orj480/006Dnskyly1h6t0c4l4lzj30zk0k0my3.jpg
1907	0.4004	0	0.6692	0	0.0277	0	9.04469	53.9436	118.03	27.7599	http://wx1.sinaimg.cn/orj480/006DRdyVly1hrt9wnxda4j30960gbdgo.jpg
1908	0.4543	0.0487	0.3163	0	0.0266	0	9.18301	78.8569	117.937	27.6292	http://wx1.sinaimg.cn/orj480/006eF3rAly1h5zaiynwkvj31hc0u0qbb.jpg
1909	0.4543	0.0487	0.3163	0	0.0266	0	9.18301	78.8569	117.937	27.6292	http://wx1.sinaimg.cn/orj480/006eF3rAly1h5zaiynwkvj31hc0u0qbb.jpg
1910	0	0.8843	0.0019	0	0	0	9.21622	57.2829	117.786	27.6852	http://wx1.sinaimg.cn/orj480/006EGtGUly1g0xqk0dxsjj30f40qoq5c.jpg
1911	0.0736	0.4481	0.2257	0	0.0331	0	9.07842	70.2384	117.944	27.6474	http://wx1.sinaimg.cn/orj480/006EnxeCgy1h2soofrv66j31hc0u010t.jpg
1912	0	0.3418	0.5608	0.0848	0.002	0	9.29032	56.7511	118.03	27.7599	http://wx1.sinaimg.cn/orj480/006eWfSSgy1gij88y8tfxj30f00qognu.jpg
1913	0.3287	0	0.4213	0	0.1729	0	5.49823	39.7318	117.978	27.667	http://wx1.sinaimg.cn/orj480/006HY2Qvly1fu9l7r283fj30qo0f0gm8.jpg
1914	0.1556	0	0	0.0293	0.0271	0.1753	8.42219	42.0123	117.937	27.6292	http://wx1.sinaimg.cn/orj480/006ixv0mly1gort4n5kokj31hc0u07bj.jpg
1915	0.1556	0	0	0.0293	0.0271	0.1753	8.42219	42.0123	117.937	27.6292	http://wx1.sinaimg.cn/orj480/006ixv0mly1gort4n5kokj31hc0u07bj.jpg
1916	0.1556	0	0	0.0293	0.0271	0.1753	8.42219	42.0123	117.937	27.6292	http://wx1.sinaimg.cn/orj480/006ixv0mly1gort4n5kokj31hc0u07bj.jpg
1917	0.1556	0	0	0.0293	0.0271	0.1753	8.42219	42.0123	117.937	27.6292	http://wx1.sinaimg.cn/orj480/006ixv0mly1gort4n5kokj31hc0u07bj.jpg
1918	0.1556	0	0	0.0293	0.0271	0.1753	8.42219	42.0123	117.937	27.6292	http://wx1.sinaimg.cn/orj480/006ixv0mly1gort4n5kokj31hc0u07bj.jpg
1919	0.1556	0	0	0.0293	0.0271	0.1753	8.42219	42.0123	117.937	27.6292	http://wx1.sinaimg.cn/orj480/006ixv0mly1gort4n5kokj31hc0u07bj.jpg
1920	0.1556	0	0	0.0293	0.0271	0.1753	8.42219	42.0123	117.937	27.6292	http://wx1.sinaimg.cn/orj480/006ixv0mly1gort4n5kokj31hc0u07bj.jpg
1921	0.1556	0	0	0.0293	0.0271	0.1753	8.42219	42.0123	117.937	27.6292	http://wx1.sinaimg.cn/orj480/006ixv0mly1gort4n5kokj31hc0u07bj.jpg
1922	0.1556	0	0	0.0293	0.0271	0.1753	8.42219	42.0123	117.937	27.6292	http://wx1.sinaimg.cn/orj480/006ixv0mly1gort4n5kokj31hc0u07bj.jpg
1923	0.1556	0	0	0.0293	0.0271	0.1753	8.42219	42.0123	117.937	27.6292	http://wx1.sinaimg.cn/orj480/006ixv0mly1gort4n5kokj31hc0u07bj.jpg
1924	0.1556	0	0	0.0293	0.0271	0.1753	8.42219	42.0123	117.937	27.6292	http://wx1.sinaimg.cn/orj480/006ixv0mly1gort4n5kokj31hc0u07bj.jpg
1925	0.1556	0	0	0.0293	0.0271	0.1753	8.42219	42.0123	117.937	27.6292	http://wx1.sinaimg.cn/orj480/006ixv0mly1gort4n5kokj31hc0u07bj.jpg
1926	0.1983	0.45	0	0.1382	0.0099	0	8.92446	78.412	117.924	27.6516	http://wx1.sinaimg.cn/orj480/006JAucdgy1gywpv5yag3j30zk0k0n8b.jpg
1927	0.0542	0.0387	0	0.0047	0.6845	0.185	9.32752	69.9571	117.944	27.6474	http://wx1.sinaimg.cn/orj480/006joW2Kgy1h5a5yehwksj30hs0a8aao.jpg
1928	0.0682	0.0668	0.035	0	0	0	8.63068	60.5768	117.937	27.6292	http://wx1.sinaimg.cn/orj480/006Kp7l2ly1h5hhlx8x8pj30u01hc0wz.jpg
1929	0.454	0.0353	0	0	0	0	8.28016	60.4501	117.921	27.6397	http://wx1.sinaimg.cn/orj480/006lQp87gy1gg6ktpou01j30u00gvq6y.jpg
1930	0	0.0358	0.0025	0.0824	0.5976	0	8.96829	70.2492	117.955	27.6717	http://wx1.sinaimg.cn/orj480/006pfyJBgy1ho09rlfcm9j30u00gwq4r.jpg
1931	0.4806	0.0192	0	0.0023	0.1491	0.0593	8.4172	43.0732	117.978	27.647	http://wx1.sinaimg.cn/orj480/006QCQstgy1giibaix3o4j30u01hctaf.jpg
1932	0.278	0	0	0.0259	0.0071	0.2044	8.8434	45.0379	117.856	27.8743	http://wx1.sinaimg.cn/orj480/006QCQstgy1gm83biza3qj30f40qotb8.jpg
1933	0.609	0.0034	0.5868	0	0	0	9.18543	62.5115	117.962	27.6453	http://wx1.sinaimg.cn/orj480/006rJzgCly1h6zxh9lg39j31hc0u0q3o.jpg
1934	0.609	0.0034	0.5868	0	0	0	9.18543	62.5115	117.921	27.6397	http://wx1.sinaimg.cn/orj480/006rJzgCly1h6zxh9lg39j31hc0u0q3o.jpg
1935	0.609	0.0034	0.5868	0	0	0	9.18543	62.5115	117.962	27.6453	http://wx1.sinaimg.cn/orj480/006rJzgCly1h6zxh9lg39j31hc0u0q3o.jpg
1936	0.609	0.0034	0.5868	0	0	0	9.18543	62.5115	117.921	27.6397	http://wx1.sinaimg.cn/orj480/006rJzgCly1h6zxh9lg39j31hc0u0q3o.jpg
1937	0.609	0.0034	0.5868	0	0	0	9.18543	62.5115	117.921	27.6397	http://wx1.sinaimg.cn/orj480/006rJzgCly1h6zxh9lg39j31hc0u0q3o.jpg
1938	0.609	0.0034	0.5868	0	0	0	9.18543	62.5115	117.962	27.6453	http://wx1.sinaimg.cn/orj480/006rJzgCly1h6zxh9lg39j31hc0u0q3o.jpg
1939	0.609	0.0034	0.5868	0	0	0	9.18543	62.5115	117.921	27.6397	http://wx1.sinaimg.cn/orj480/006rJzgCly1h6zxh9lg39j31hc0u0q3o.jpg
1940	0.609	0.0034	0.5868	0	0	0	9.18543	62.5115	117.962	27.6453	http://wx1.sinaimg.cn/orj480/006rJzgCly1h6zxh9lg39j31hc0u0q3o.jpg
1941	0.609	0.0034	0.5868	0	0	0	9.18543	62.5115	117.921	27.6397	http://wx1.sinaimg.cn/orj480/006rJzgCly1h6zxh9lg39j31hc0u0q3o.jpg
1942	0.609	0.0034	0.5868	0	0	0	9.18543	62.5115	117.962	27.6453	http://wx1.sinaimg.cn/orj480/006rJzgCly1h6zxh9lg39j31hc0u0q3o.jpg
1943	0	0.3636	0.7879	0.0067	0.041	0	9.21871	54.0431	118.03	27.7599	http://wx1.sinaimg.cn/orj480/006S5KSkgy1hrrzzzrcjrj31hc0u0ke2.jpg
1944	0	0.6709	0.2692	0	0.0493	0	9.13938	47.5657	118.03	27.7599	http://wx1.sinaimg.cn/orj480/006SyXm5gy1hhwhsnsyrzj31hc0u04qp.jpg
1945	0.0081	0.0553	0.0216	0	0.7471	0	8.58233	40.3229	117.961	27.6664	http://wx1.sinaimg.cn/orj480/006TmqOWgy1hf92l71w1zj30u019041r.jpg
1946	0	0.7965	0	0.0948	0	0	9.45241	64.3661	118.03	27.7599	http://wx1.sinaimg.cn/orj480/006ueIK6ly1gogzof3awxj317i0oe4qr.jpg
1947	0.0122	0.5357	0	0.0527	0.0045	0	9.16711	48.9919	118.026	27.7303	http://wx1.sinaimg.cn/orj480/006UfNWxly1fk5c31cg8hj30zk0k00xd.jpg
1948	0.1309	0.1631	0	0.1624	0.0195	0.0311	8.33696	74.8781	114.178	35.8977	http://wx1.sinaimg.cn/orj480/006vCC8Jgy1he2wre2f42j30u00gvju1.jpg
1949	0.1309	0.1631	0	0.1624	0.0195	0.0311	8.33696	74.8781	117.937	27.6292	http://wx1.sinaimg.cn/orj480/006vCC8Jgy1he2wre2f42j30u00gvju1.jpg
1950	0.2468	0.3439	0.2664	0.0187	0.0344	0.0625	8.63104	71.3743	117.946	27.6519	http://wx1.sinaimg.cn/orj480/006VjGjAly1g88ap59hvkj30zk0k00v3.jpg
1951	0	0	0	0.4551	0.0133	0	8.47457	39.2367	118.046	27.556	http://wx1.sinaimg.cn/orj480/006VR6Kxly1hgqxfochbyj30u00gvdn8.jpg
1952	0.3504	0.0137	0.2548	0.1417	0.0837	0	8.75726	84.0874	118.027	27.7599	http://wx1.sinaimg.cn/orj480/006xT4Zxly1h3jdc9p1kej30u01hcgpz.jpg
1953	0.3504	0.0137	0.2548	0.1417	0.0837	0	8.75726	84.0874	117.978	27.647	http://wx1.sinaimg.cn/orj480/006xT4Zxly1h3jdc9p1kej30u01hcgpz.jpg
1954	0.2586	0.2017	0.5091	0	0	0	9.03969	49.1528	117.924	27.6516	http://wx1.sinaimg.cn/orj480/006z4CbXly1hn2fz71iboj31hc0u0dns.jpg
1955	0.0583	0.8009	0	0	0	0	8.49889	51.3124	118.026	27.7303	http://wx1.sinaimg.cn/orj480/00708FJUly1guemmgy3rej60f40qoq4f02.jpg
1956	0.4572	0.2919	0	0	0.147	0.0074	9.21954	73.2692	117.944	27.6474	http://wx1.sinaimg.cn/orj480/0071QyM0ly1hmbqfty15qj31hc0u0q5x.jpg
1957	0.4065	0.0669	0.1699	0.2318	0.0098	0	9.04979	57.5555	118.03	27.7599	http://wx1.sinaimg.cn/orj480/0073HpYuly1hs3y590d6cj30u01hcww5.jpg
1958	0.0242	0.0997	0.1083	0	0.0047	0	9.03066	49.9541	117.937	27.6292	http://wx1.sinaimg.cn/orj480/0073nqfKgy1hknugytybuj30u01hcn8o.jpg
1959	0.3812	0.4306	0.0038	0	0.0478	0	8.87334	74.5503	118.03	27.7599	http://wx1.sinaimg.cn/orj480/0075RQNRly1hs8ky9xce6j30u01hcawi.jpg
1960	0	0.588	0.1806	0.0354	0	0	8.69111	41.5715	117.754	27.6781	http://wx1.sinaimg.cn/orj480/00762Wajly1g2fydh8ze2j30qo0f4jt6.jpg
1961	0.1894	0.1193	0.2073	0.0299	0.0055	0	9.14538	71.2578	117.948	27.6471	http://wx1.sinaimg.cn/orj480/00771APQly1fpv47ab9rkj30nq0dcab1.jpg
1962	0.0909	0.2204	0.1658	0.2682	0	0	8.87865	53.6577	117.921	27.6397	http://wx1.sinaimg.cn/orj480/007cDsQely1gely79mlqrj30g00sgaen.jpg
1963	0.2369	0.3179	0.0687	0.0598	0.0322	0	9.10443	61.7672	117.944	27.6474	http://wx1.sinaimg.cn/orj480/007cDsQely1h7lxjarmamj30u00gvtc5.jpg
1964	0.3876	0.1931	0	0.0117	0.1948	0	8.79966	77.1224	117.944	27.6407	http://wx1.sinaimg.cn/orj480/007D4APagy1ge2humlpbej30k00zkjta.jpg
1965	0.466	0.1914	0	0	0.0018	0	9.1596	70.6111	117.955	27.6717	http://wx1.sinaimg.cn/orj480/007GibDFgy1gdufbfklhkj30u00gvqbq.jpg
1966	0.2195	0.0226	0.2484	0.0355	0.0019	0	8.38503	78.3389	117.944	27.6474	http://wx1.sinaimg.cn/orj480/007GibDFgy1geasvhkpp3j30jt0qf10r.jpg
1967	0.0049	0.3587	0	0.0116	0	0	9.21926	53.2516	117.959	27.6446	http://wx1.sinaimg.cn/orj480/007H1PxPgy1g6ucyksmm8j30u00gv4dt.jpg
1968	0.0049	0.3587	0	0.0116	0	0	9.21926	53.2516	117.967	27.6454	http://wx1.sinaimg.cn/orj480/007H1PxPgy1g6ucyksmm8j30u00gv4dt.jpg
1969	0.0049	0.3587	0	0.0116	0	0	9.21926	53.2516	117.964	27.6443	http://wx1.sinaimg.cn/orj480/007H1PxPgy1g6ucyksmm8j30u00gv4dt.jpg
1970	0.1462	0.1913	0	0	0.0019	0	8.76974	61.6324	114.178	35.8977	http://wx1.sinaimg.cn/orj480/007H1PxPly1g5sbso0o8ej30zk0k041k.jpg
1971	0.1462	0.1913	0	0	0.0019	0	8.76974	61.6324	117.967	27.6454	http://wx1.sinaimg.cn/orj480/007H1PxPly1g5sbso0o8ej30zk0k041k.jpg
1972	0.2378	0.303	0	0.028	0.1661	0.0037	8.22961	71.3482	117.962	27.6453	http://wx1.sinaimg.cn/orj480/007jlA3Rly1hk1hwty9vjj31hc0u018y.jpg
1973	0.0556	0.6798	0	0	0	0	8.94038	45.3458	117.937	27.6292	http://wx1.sinaimg.cn/orj480/007k59idly1h4vvogdbaqj30k00zk0w9.jpg
1974	0.5136	0.0271	0.6432	0	0.0064	0	8.22583	71.1719	118.03	27.7599	http://wx1.sinaimg.cn/orj480/007R6DY3ly1hrwn9sjq7wj31hc0u0jvn.jpg
1975	0.3253	0.0765	0	0.0296	0.1069	0.1688	7.64651	85.5235	118.046	27.556	http://wx1.sinaimg.cn/orj480/007U1y7Vly1hh57pdfak2j30u01hcq7i.jpg
1976	0.5073	0.0204	0	0.1043	0.0043	0	8.87154	70.3925	117.965	27.6815	http://wx1.sinaimg.cn/orj480/007ubPPoly1h33j2slyh3j31hc0u0q7t.jpg
1977	0.0612	0.6575	0	0	0.0348	0.1951	9.16799	66.2502	117.947	27.6393	http://wx1.sinaimg.cn/orj480/007uKmB6gy1hii36a8qscj30k00zkq66.jpg
1978	0	0.7562	0.2351	0.0019	0	0	9.09318	50.464	118.03	27.7599	http://wx1.sinaimg.cn/orj480/007VjZCUgy1hq4d7fqycej31hc0u0b29.jpg
1979	0.2457	0.216	0	0	0.2597	0.2635	9.03548	63.7569	117.786	27.6852	http://wx1.sinaimg.cn/orj480/007XDPWagy1gx56jsvmizj31hc0tctbp.jpg
1980	0	0.4386	0.4928	0	0.0078	0.0034	9.16935	48.4748	118.03	27.7599	http://wx1.sinaimg.cn/orj480/007xtjP7gy1h5ov7yvp7kj30zk0k00wl.jpg
1981	0.4197	0.0131	0.2236	0	0	0	8.97282	58.4939	117.942	27.6904	http://wx1.sinaimg.cn/orj480/0080XO97ly1hkcygcsp9oj30ig0ad442.jpg
1982	0.0039	0.4714	0	0.0738	0.0287	0.4206	8.98872	44.0308	114.178	35.8977	http://wx1.sinaimg.cn/orj480/0081YgUnly1hrgurljur2j30u01hcwlu.jpg
1983	0.1255	0.3903	0	0.0921	0.0216	0	9.26398	85.2884	118.038	27.6785	http://wx1.sinaimg.cn/orj480/0082XiuFly1hdkbjh0cuaj30u00gwwoe.jpg
1984	0	0.5158	0	0.4405	0	0	9.17251	60.5246	117.947	27.6393	http://wx1.sinaimg.cn/orj480/0084sde8gy1hseakr1ebhj30gg0lsq9i.jpg
1985	0.0474	0.0364	0	0	0.6232	0.0037	9.08271	54.1968	117.977	27.6827	http://wx1.sinaimg.cn/orj480/0088lqjlly1hsdzg58fs5j30u01hcdmc.jpg
1986	0	0.0107	0.3531	0.069	0.0652	0.0166	9.28709	59.8101	117.986	27.6423	http://wx1.sinaimg.cn/orj480/0088RlcNly1gio57tnij7j30u00gvn64.jpg
1987	0	0	0	0	0.6923	0	9.23439	68.987	118.046	27.556	http://wx1.sinaimg.cn/orj480/0089J8KDgy1hhluif2i9uj31hc0u0ad7.jpg
1988	0.1289	0.3937	0.4123	0.0586	0	0.0033	9.41401	72.3625	117.947	27.6531	http://wx1.sinaimg.cn/orj480/0089NcUIly1hozttwfha6j30yg0puk18.jpg
1989	0.6877	0	0.4665	0	0.0531	0	7.82572	31.4958	117.958	27.6401	http://wx1.sinaimg.cn/orj480/0089OwKBgy1hfjrsmi9qyj30zk0k0qhe.jpg
1990	0.1727	0	0.0033	0.1801	0.4974	0	8.21184	60.4079	118.026	27.7303	http://wx1.sinaimg.cn/orj480/008aag5Cly1gxy8jku1m0j30u00gv75k.jpg
1991	0.3404	0.1918	0.0041	0.0044	0.0146	0	8.99647	76.3582	118.03	27.7599	http://wx1.sinaimg.cn/orj480/008cHTk8ly1hp41l5ujpoj30u01hcaeu.jpg
1992	0.1149	0.0036	0	0	0.3415	0.2873	9.23825	68.8508	117.947	27.6531	http://wx1.sinaimg.cn/orj480/008cSuBCly1hsecgv7op6j30u01hcdyv.jpg
1993	0.0773	0.5673	0.0402	0.0355	0.0377	0.002	9.18646	58.5044	117.924	27.6516	http://wx1.sinaimg.cn/orj480/008eHXuSgy1hqk9gd0tzej30u01gz13o.jpg
1994	0	0.7279	0	0	0	0	8.84402	44.398	117.965	27.6815	http://wx1.sinaimg.cn/orj480/008eQNO8gy1h0bk9rez78j30u01hcgv3.jpg
1995	0	0	0	0.2186	0.4494	0	8.82283	74.0202	118.03	27.7599	http://wx1.sinaimg.cn/orj480/008fB1vRgy1hsolvob6i4j31hc0u0gu5.jpg
1996	0.0021	0.0687	0.3201	0.2261	0.1601	0	7.76883	71.3503	118.03	27.7599	http://wx1.sinaimg.cn/orj480/008frdflgy1hsllirvcclj30mi0u0dig.jpg
1997	0.3127	0.1849	0	0	0	0	8.6291	67.3034	117.786	27.6852	http://wx1.sinaimg.cn/orj480/008h796Agy1gp0tj1p4d3j30hs0a8ab9.jpg
1998	0.2551	0.0789	0.0021	0.0692	0.4998	0.0078	8.9379	59.8831	118.041	27.6708	http://wx1.sinaimg.cn/orj480/008j1TcSgy1h7glc5y03yj30zk0k00xn.jpg
1999	0.0698	0.4767	0.0067	0.0534	0.2022	0.0866	9.31405	55.4814	117.964	27.6443	http://wx1.sinaimg.cn/orj480/008j1TcSgy1h92fphllhzj31hc0u0ao6.jpg
[truncated: 55,282 more rows]
