# Supplementary material for: How does high temperature weather affect tourists’ nature landscape perception and emotions? A machine learning analysis of Wuyishan City, China
Source: PLoS One. 2025 May 15;20(5):e0323566. doi: 10.1371/journal.pone.0323566 (PMC12080845; doi:10.1371/journal.pone.0323566)
Supplement: S1 Data — (ZIP) [file pone.0323566.s001.zip › Daily maximum temperature.xlsx]

## Sheet: 气温爬取_整合结果
Date (Year/Month/Day)	Daily maximum temperature
2019-01-01	12
2019-01-02	10
2019-01-03	13
2019-01-04	14
2019-01-05	12
2019-01-06	15
2019-01-07	13
2019-01-08	13
2019-01-09	13
2019-01-10	11
2019-01-11	15
2019-01-12	13
2019-01-13	14
2019-01-14	15
2019-01-15	13
2019-01-16	10
2019-01-17	13
2019-01-18	17
2019-01-19	18
2019-01-20	13
2019-01-21	11
2019-01-22	13
2019-01-23	15
2019-01-24	18
2019-01-25	18
2019-01-26	14
2019-01-27	15
2019-01-28	18
2019-01-29	20
2019-01-30	23
2019-01-31	14
2019-02-01	15
2019-02-02	20
2019-02-03	20
2019-02-04	18
2019-02-05	14
2019-02-06	22
2019-02-07	20
2019-02-08	13
2019-02-09	11
2019-02-10	8
2019-02-11	9
2019-02-12	17
2019-02-13	16
2019-02-14	17
2019-02-15	15
2019-02-16	11
2019-02-17	10
2019-02-18	14
2019-02-19	17
2019-02-20	18
2019-02-21	12
2019-02-22	13
2019-02-23	10
2019-02-24	12
2019-02-25	14
2019-02-26	15
2019-02-27	14
2019-02-28	13
2019-03-01	14
2019-03-02	18
2019-03-03	14
2019-03-04	14
2019-03-05	12
2019-03-06	14
2019-03-07	15
2019-03-08	13
2019-03-09	12
2019-03-10	18
2019-03-11	21
2019-03-12	22
2019-03-13	22
2019-03-14	15
2019-03-15	21
2019-03-16	21
2019-03-17	19
2019-03-18	17
2019-03-19	26
2019-03-20	30
2019-03-21	28
2019-03-22	15
2019-03-23	15
2019-03-24	14
2019-03-25	18
2019-03-26	24
2019-03-27	25
2019-03-28	26
2019-03-29	23
2019-03-30	25
2019-03-31	15
2019-04-01	20
2019-04-02	17
2019-04-03	16
2019-04-04	17
2019-04-05	23
2019-04-06	27
2019-04-07	27
2019-04-08	30
2019-04-09	32
2019-04-10	22
2019-04-11	16
2019-04-12	24
2019-04-13	19
2019-04-14	23
2019-04-15	22
2019-04-16	20
2019-04-17	28
2019-04-18	29
2019-04-19	25
2019-04-20	29
2019-04-21	29
2019-04-22	30
2019-04-23	29
2019-04-24	30
2019-04-25	28
2019-04-26	31
2019-04-27	27
2019-04-28	27
2019-04-29	29
2019-04-30	23
2019-05-01	26
2019-05-02	25
2019-05-03	29
2019-05-04	28
2019-05-05	27
2019-05-06	22
2019-05-07	23
2019-05-08	24
2019-05-09	25
2019-05-10	26
2019-05-11	30
2019-05-12	31
2019-05-13	27
2019-05-14	28
2019-05-15	32
2019-05-16	29
2019-05-17	29
2019-05-18	32
2019-05-19	29
2019-05-20	28
2019-05-21	28
2019-05-22	27
2019-05-23	32
2019-05-24	32
2019-05-25	30
2019-05-26	27
2019-05-27	29
2019-05-28	23
2019-05-29	26
2019-05-30	29
2019-05-31	25
2019-06-01	35
2019-06-02	34
2019-06-03	29
2019-06-04	31
2019-06-05	27
2019-06-06	30
2019-06-07	27
2019-06-08	28
2019-06-09	25
2019-06-10	29
2019-06-11	32
2019-06-12	32
2019-06-13	31
2019-06-14	27
2019-06-15	31
2019-06-16	33
2019-06-17	35
2019-06-18	36
2019-06-19	36
2019-06-20	34
2019-06-21	31
2019-06-22	34
2019-06-23	36
2019-06-24	35
2019-06-25	35
2019-06-26	36
2019-06-27	35
2019-06-28	35
2019-06-29	36
2019-06-30	37
2019-07-01	37
2019-07-02	36
2019-07-03	35
2019-07-04	36
2019-07-05	37
2019-07-06	37
2019-07-07	36
2019-07-08	37
2019-07-09	37
2019-07-10	36
2019-07-11	30
2019-07-12	35
2019-07-13	36
2019-07-14	37
2019-07-15	37
2019-07-16	36
2019-07-17	35
2019-07-18	37
2019-07-19	36
2019-07-20	37
2019-07-21	37
2019-07-22	37
2019-07-23	37
2019-07-24	37
2019-07-25	37
2019-07-26	37
2019-07-27	36
2019-07-28	37
2019-07-29	37
2019-07-30	35
2019-07-31	32
2019-08-01	31
2019-08-02	33
2019-08-03	31
2019-08-04	32
2019-08-05	33
2019-08-06	33
2019-08-07	34
2019-08-08	34
2019-08-09	35
2019-08-10	35
2019-08-11	35
2019-08-12	37
2019-08-13	37
2019-08-14	37
2019-08-15	37
2019-08-16	36
2019-08-17	35
2019-08-18	35
2019-08-19	34
2019-08-20	32
2019-08-21	32
2019-08-22	32
2019-08-23	30
2019-08-24	31
2019-08-25	33
2019-08-26	32
2019-08-27	32
2019-08-28	33
2019-08-29	33
2019-08-30	35
2019-08-31	35
2019-09-01	33
2019-09-02	36
2019-09-03	36
2019-09-04	36
2019-09-05	35
2019-09-06	34
2019-09-07	34
2019-09-08	32
2019-09-09	32
2019-09-10	33
2019-09-11	34
2019-09-12	33
2019-09-13	29
2019-09-14	27
2019-09-15	28
2019-09-16	28
2019-09-17	28
2019-09-18	28
2019-09-19	29
2019-09-20	29
2019-09-21	28
2019-09-22	29
2019-09-23	26
2019-09-24	29
2019-09-25	26
2019-09-26	19
2019-09-27	19
2019-09-28	20
2019-09-29	25
2019-09-30	23
2019-10-01	27
2019-10-02	28
2019-10-03	27
2019-10-04	22
2019-10-05	25
2019-10-06	24
2019-10-07	25
2019-10-08	25
2019-10-09	24
2019-10-10	22
2019-10-11	24
2019-10-12	26
2019-10-13	26
2019-10-14	25
2019-10-15	24
2019-10-16	25
2019-10-17	27
2019-10-18	23
2019-10-19	20
2019-10-20	21
2019-10-21	21
2019-10-22	23
2019-10-23	26
2019-10-24	27
2019-10-25	28
2019-10-26	18
2019-10-27	20
2019-10-28	19
2019-10-29	13
2019-10-30	18
2019-10-31	18
2019-11-01	17
2019-11-02	15
2019-11-03	16
2019-11-04	17
2019-11-05	13
2019-11-06	14
2019-11-07	15
2019-11-08	17
2019-11-09	17
2019-11-10	20
2019-11-11	21
2019-11-12	20
2019-11-13	21
2019-11-14	22
2019-11-15	22
2019-11-16	25
2019-11-17	25
2019-11-18	20
2019-11-19	11
2019-11-20	10
2019-11-21	13
2019-11-22	13
2019-11-23	15
2019-11-24	16
2019-11-25	18
2019-11-26	14
2019-11-27	15
2019-11-28	18
2019-11-29	19
2019-11-30	20
2019-12-01	11
2019-12-02	18
2019-12-03	20
2019-12-04	20
2019-12-05	19
2019-12-06	22
2019-12-07	24
2019-12-08	23
2019-12-09	18
2019-12-10	19
2019-12-11	19
2019-12-12	10
2019-12-13	15
2019-12-14	15
2019-12-15	16
2019-12-16	11
2019-12-17	11
2019-12-18	10
2019-12-19	14
2019-12-20	14
2019-12-21	16
2019-12-22	16
2019-12-23	21
2019-12-24	20
2019-12-25	17
2019-12-26	12
2019-12-27	10
2019-12-28	7
2019-12-29	8
2019-12-30	13
2019-12-31	13
2020-01-01	15
2020-01-02	16
2020-01-03	16
2020-01-04	11
2020-01-05	12
2020-01-06	15
2020-01-07	10
2020-01-08	11
2020-01-09	13
2020-01-10	16
2020-01-11	17
2020-01-12	15
2020-01-13	18
2020-01-14	17
2020-01-15	18
2020-01-16	17
2020-01-17	7
2020-01-18	12
2020-01-19	15
2020-01-20	14
2020-01-21	19
2020-01-22	21
2020-01-23	21
2020-01-24	23
2020-01-25	24
2020-01-26	24
2020-01-27	24
2020-01-28	21
2020-01-29	24
2020-01-30	23
2020-01-31	18
2020-02-01	18
2020-02-02	16
2020-02-03	12
2020-02-04	14
2020-02-05	18
2020-02-06	19
2020-02-07	20
2020-02-08	18
2020-02-09	15
2020-02-10	17
2020-02-11	15
2020-02-12	18
2020-02-13	17
2020-02-14	21
2020-02-15	22
2020-02-16	16
2020-02-17	20
2020-02-18	22
2020-02-19	22
2020-02-20	26
2020-02-21	26
2020-02-22	22
2020-02-23	22
2020-02-24	26
2020-02-25	25
2020-02-26	24
2020-02-27	12
2020-02-28	11
2020-02-29	13
2020-03-01	14
2020-03-02	20
2020-03-03	16
2020-03-04	15
2020-03-05	19
2020-03-06	16
2020-03-07	19
2020-03-08	21
2020-03-09	22
2020-03-10	25
2020-03-11	27
2020-03-12	17
2020-03-13	16
2020-03-14	21
2020-03-15	17
2020-03-16	24
2020-03-17	29
2020-03-18	30
2020-03-19	29
2020-03-20	25
2020-03-21	27
2020-03-22	19
2020-03-23	16
2020-03-24	14
2020-03-25	20
2020-03-26	21
2020-03-27	23
2020-03-28	26
2020-03-29	25
2020-03-30	30
2020-03-31	29
2020-04-01	30
2020-04-02	27
2020-04-03	31
2020-04-04	34
2020-04-05	27
2020-04-06	28
2020-04-07	29
2020-04-08	33
2020-04-09	33
2020-04-10	28
2020-04-11	29
2020-04-12	29
2020-04-13	30
2020-04-14	29
2020-04-15	30
2020-04-16	28
2020-04-17	29
2020-04-18	29
2020-04-19	31
2020-04-20	31
2020-04-21	27
2020-04-22	27
2020-04-23	29
2020-04-24	33
2020-04-25	29
2020-04-26	27
2020-04-27	29
2020-04-28	28
2020-04-29	29
2020-04-30	27
2020-05-01	31
2020-05-02	27
2020-05-03	28
2020-05-04	29
2020-05-05	27
2020-05-06	27
2020-05-07	27
2020-05-08	30
2020-05-09	27
2020-05-10	29
2020-05-11	29
2020-05-12	30
2020-05-13	36
2020-05-14	36
2020-05-15	35
2020-05-16	36
2020-05-17	36
2020-05-18	37
2020-05-19	37
2020-05-20	32
2020-05-21	32
2020-05-22	33
2020-05-23	34
2020-05-24	36
2020-05-25	32
2020-05-26	31
2020-05-27	29
2020-05-28	34
2020-05-29	35
2020-05-30	35
2020-05-31	30
2020-06-01	32
2020-06-02	32
2020-06-03	30
2020-06-04	33
2020-06-05	33
2020-06-06	33
2020-06-07	33
2020-06-08	34
2020-06-09	33
2020-06-10	27
2020-06-11	27
2020-06-12	27
2020-06-13	36
2020-06-14	36
2020-06-15	37
2020-06-16	36
2020-06-17	37
2020-06-18	35
2020-06-19	34
2020-06-20	36
2020-06-21	37
2020-06-22	34
2020-06-23	36
2020-06-24	37
2020-06-25	37
2020-06-26	35
2020-06-27	34
2020-06-28	32
2020-06-29	34
2020-06-30	34
2020-07-01	33
2020-07-02	35
2020-07-03	36
2020-07-04	37
2020-07-05	37
2020-07-06	36
2020-07-07	36
2020-07-08	35
2020-07-09	33
2020-07-10	35
2020-07-11	35
2020-07-12	35
2020-07-13	35
2020-07-14	35
2020-07-15	36
2020-07-16	36
2020-07-17	37
2020-07-18	37
2020-07-19	36
2020-07-20	37
2020-07-21	36
2020-07-22	37
2020-07-23	37
2020-07-24	37
2020-07-25	37
2020-07-26	36
2020-07-27	37
2020-07-28	36
2020-07-29	33
2020-07-30	31
2020-07-31	31
2020-08-01	33
2020-08-02	34
2020-08-03	35
2020-08-04	35
2020-08-05	33
2020-08-06	34
2020-08-07	32
2020-08-08	31
2020-08-09	33
2020-08-10	34
2020-08-11	30
2020-08-12	33
2020-08-13	32
2020-08-14	31
2020-08-15	29
2020-08-16	28
2020-08-17	28
2020-08-18	31
2020-08-19	31
2020-08-20	33
2020-08-21	29
2020-08-22	26
2020-08-23	26
2020-08-24	26
2020-08-25	24
2020-08-26	24
2020-08-27	24
2020-08-28	26
2020-08-29	21
2020-08-30	23
2020-08-31	24
2020-09-01	22
2020-09-02	27
2020-09-03	30
2020-09-04	31
2020-09-05	32
2020-09-06	30
2020-09-07	22
2020-09-08	22
2020-09-09	24
2020-09-10	24
2020-09-11	27
2020-09-12	28
2020-09-13	29
2020-09-14	28
2020-09-15	30
2020-09-16	27
2020-09-17	27
2020-09-18	22
2020-09-19	21
2020-09-20	21
2020-09-21	22
2020-09-22	25
2020-09-23	23
2020-09-24	22
2020-09-25	23
2020-09-26	24
2020-09-27	24
2020-09-28	27
2020-09-29	29
2020-09-30	29
2020-10-01	24
2020-10-02	26
2020-10-03	26
2020-10-04	24
2020-10-05	23
2020-10-06	23
2020-10-07	21
2020-10-08	26
2020-10-09	27
2020-10-10	25
2020-10-11	26
2020-10-12	24
2020-10-13	23
2020-10-14	24
2020-10-15	25
2020-10-16	25
2020-10-17	25
2020-10-18	27
2020-10-19	28
2020-10-20	26
2020-10-21	29
2020-10-22	28
2020-10-23	25
2020-10-24	26
2020-10-25	21
2020-10-26	18
2020-10-27	16
2020-10-28	22
2020-10-29	19
2020-10-30	16
2020-10-31	15
2020-11-01	14
2020-11-02	16
2020-11-03	18
2020-11-04	16
2020-11-05	16
2020-11-06	16
2020-11-07	15
2020-11-08	15
2020-11-09	20
2020-11-10	20
2020-11-11	16
2020-11-12	19
2020-11-13	18
2020-11-14	17
2020-11-15	17
2020-11-16	10
2020-11-17	13
2020-11-18	14
2020-11-19	17
2020-11-20	14
2020-11-21	11
2020-11-22	5
2020-11-23	6
2020-11-24	9
2020-11-25	9
2020-11-26	19
2020-11-27	20
2020-11-28	19
2020-11-29	19
2020-11-30	22
2020-12-01	21
2020-12-02	24
2020-12-03	17
2020-12-04	14
2020-12-05	13
2020-12-06	13
2020-12-07	17
2020-12-08	19
2020-12-09	20
2020-12-10	21
2020-12-11	13
2020-12-12	17
2020-12-13	17
2020-12-14	19
2020-12-15	21
2020-12-16	24
2020-12-17	23
2020-12-18	22
2020-12-19	24
2020-12-20	22
2020-12-21	14
2020-12-22	15
2020-12-23	20
2020-12-24	20
2020-12-25	15
2020-12-26	12
2020-12-27	16
2020-12-28	17
2020-12-29	18
2020-12-30	13
2020-12-31	15
2021-01-01	17
2021-01-02	17
2021-01-03	17
2021-01-04	19
2021-01-05	17
2021-01-06	23
2021-01-07	26
2021-01-08	27
2021-01-09	26
2021-01-10	24
2021-01-11	25
2021-01-12	20
2021-01-13	11
2021-01-14	16
2021-01-15	18
2021-01-16	20
2021-01-17	24
2021-01-18	26
2021-01-19	27
2021-01-20	27
2021-01-21	30
2021-01-22	24
2021-01-23	25
2021-01-24	29
2021-01-25	29
2021-01-26	30
2021-01-27	19
2021-01-28	21
2021-01-29	22
2021-01-30	22
2021-01-31	16
2021-02-01	21
2021-02-02	24
2021-02-03	25
2021-02-04	26
2021-02-05	21
2021-02-06	18
2021-02-07	19
2021-02-08	22
2021-02-09	26
2021-02-10	21
2021-02-11	23
2021-02-12	27
2021-02-13	29
2021-02-14	29
2021-02-15	29
2021-02-16	27
2021-02-17	21
2021-02-18	24
2021-02-19	21
2021-02-20	22
2021-02-21	28
2021-02-22	31
2021-02-23	31
2021-02-24	32
2021-02-25	30
2021-02-26	25
2021-02-27	26
2021-02-28	26
2021-03-01	25
2021-03-02	24
2021-03-03	29
2021-03-04	29
2021-03-05	31
2021-03-06	28
2021-03-07	30
2021-03-08	32
2021-03-09	36
2021-03-10	32
2021-03-11	26
2021-03-12	26
2021-03-13	25
2021-03-14	24
2021-03-15	25
2021-03-16	24
2021-03-17	30
2021-03-18	22
2021-03-19	27
2021-03-20	32
2021-03-21	26
2021-03-22	26
2021-03-23	23
2021-03-24	29
2021-03-25	29
2021-03-26	28
2021-03-27	28
2021-03-28	31
2021-03-29	22
2021-03-30	22
2021-03-31	22
2021-04-01	29
2021-04-02	33
2021-04-03	34
2021-04-04	30
2021-04-05	31
2021-04-06	30
2021-04-07	29
2021-04-08	32
2021-04-09	31
2021-04-10	33
2021-04-11	34
2021-04-12	35
2021-04-13	35
2021-04-14	34
2021-04-15	33
2021-04-16	31
2021-04-17	29
2021-04-18	29
2021-04-19	31
2021-04-20	31
2021-04-21	32
2021-04-22	32
2021-04-23	31
2021-04-24	30
2021-04-25	29
2021-04-26	27
2021-04-27	29
2021-04-28	32
2021-04-29	35
2021-04-30	35
2021-05-01	36
2021-05-02	37
2021-05-03	35
2021-05-04	37
2021-05-05	36
2021-05-06	38
2021-05-07	38
2021-05-08	38
2021-05-09	37
2021-05-10	37
2021-05-11	37
2021-05-12	37
2021-05-13	37
2021-05-14	33
2021-05-15	35
2021-05-16	36
2021-05-17	36
2021-05-18	36
2021-05-19	34
2021-05-20	33
2021-05-21	33
2021-05-22	33
2021-05-23	34
2021-05-24	34
2021-05-25	34
2021-05-26	30
2021-05-27	32
2021-05-28	32
2021-05-29	35
2021-05-30	35
2021-05-31	34
2021-06-01	33
2021-06-02	33
2021-06-03	35
2021-06-04	35
2021-06-05	34
2021-06-06	32
2021-06-07	33
2021-06-08	32
2021-06-09	32
2021-06-10	32
2021-06-11	32
2021-06-12	32
2021-06-13	30
2021-06-14	33
2021-06-15	33
2021-06-16	33
2021-06-17	32
2021-06-18	33
2021-06-19	33
2021-06-20	34
2021-06-21	34
2021-06-22	34
2021-06-23	34
2021-06-24	34
2021-06-25	35
2021-06-26	35
2021-06-27	35
2021-06-28	35
2021-06-29	35
2021-06-30	34
2021-07-01	35
2021-07-02	36
2021-07-03	36
2021-07-04	32
2021-07-05	30
2021-07-06	33
2021-07-07	34
2021-07-08	35
2021-07-09	34
2021-07-10	33
2021-07-11	33
2021-07-12	34
2021-07-13	33
2021-07-14	34
2021-07-15	34
2021-07-16	35
2021-07-17	33
2021-07-18	34
2021-07-19	36
2021-07-20	33
2021-07-21	33
2021-07-22	35
2021-07-23	35
2021-07-24	35
2021-07-25	36
2021-07-26	36
2021-07-27	32
2021-07-28	34
2021-07-29	35
2021-07-30	35
2021-07-31	35
2021-08-01	34
2021-08-02	33
2021-08-03	34
2021-08-04	32
2021-08-05	34
2021-08-06	34
2021-08-07	29
2021-08-08	24
2021-08-09	25
2021-08-10	27
2021-08-11	31
2021-08-12	25
2021-08-13	19
2021-08-14	20
2021-08-15	20
2021-08-16	16
2021-08-17	13
2021-08-18	16
2021-08-19	16
2021-08-20	19
2021-08-21	24
2021-08-22	23
2021-08-23	21
2021-08-24	21
2021-08-25	23
2021-08-26	24
2021-08-27	24
2021-08-28	21
2021-08-29	21
2021-08-30	22
2021-08-31	20
2021-09-01	21
2021-09-02	24
2021-09-03	22
2021-09-04	15
2021-09-05	17
2021-09-06	18
2021-09-07	19
2021-09-08	21
2021-09-09	18
2021-09-10	21
2021-09-11	22
2021-09-12	20
2021-09-13	16
2021-09-14	19
2021-09-15	23
2021-09-16	22
2021-09-17	19
2021-09-18	13
2021-09-19	14
2021-09-20	17
2021-09-21	20
2021-09-22	21
2021-09-23	19
2021-09-24	20
2021-09-25	22
2021-09-26	16
2021-09-27	14
2021-09-28	16
2021-09-29	17
2021-09-30	18
2021-10-01	19
2021-10-02	20
2021-10-03	20
2021-10-04	20
2021-10-05	21
2021-10-06	20
2021-10-07	19
2021-10-08	16
2021-10-09	16
2021-10-10	18
2021-10-11	19
2021-10-12	18
2021-10-13	15
2021-10-14	14
2021-10-15	16
2021-10-16	14
2021-10-17	12
2021-10-18	18
2021-10-19	18
2021-10-20	19
2021-10-21	9
2021-10-22	9
2021-10-23	10
2021-10-24	10
2021-10-25	11
2021-10-26	14
2021-10-27	15
2021-10-28	13
2021-10-29	17
2021-10-30	18
2021-10-31	20
2021-11-01	17
2021-11-02	14
2021-11-03	13
2021-11-04	17
2021-11-05	11
2021-11-06	12
2021-11-07	13
2021-11-08	13
2021-11-09	11
2021-11-10	11
2021-11-11	16
2021-11-12	12
2021-11-13	11
2021-11-14	12
2021-11-15	18
2021-11-16	16
2021-11-17	16
2021-11-18	15
2021-11-19	15
2021-11-20	13
2021-11-21	13
2021-11-22	16
2021-11-23	15
2021-11-24	12
2021-11-25	7
2021-11-26	9
2021-11-27	9
2021-11-28	8
2021-11-29	9
2021-11-30	8
2021-12-01	9
2021-12-02	12
2021-12-03	11
2021-12-04	9
2021-12-05	9
2021-12-06	9
2021-12-07	13
2021-12-08	11
2021-12-09	14
2021-12-10	9
2021-12-11	16
2021-12-12	17
2021-12-13	13
2021-12-14	9
2021-12-15	7
2021-12-16	8
2021-12-17	6
2021-12-18	7
2021-12-19	6
2021-12-20	6
2021-12-21	14
2021-12-22	16
2021-12-23	18
2021-12-24	21
2021-12-25	23
2021-12-26	20
2021-12-27	21
2021-12-28	22
2021-12-29	23
2021-12-30	23
2021-12-31	15
2022-01-01	12
2022-01-02	20
2022-01-03	22
2022-01-04	23
2022-01-05	26
2022-01-06	27
2022-01-07	26
2022-01-08	27
2022-01-09	27
2022-01-10	27
2022-01-11	24
2022-01-12	20
2022-01-13	25
2022-01-14	23
2022-01-15	24
2022-01-16	13
2022-01-17	15
2022-01-18	23
2022-01-19	19
2022-01-20	17
2022-01-21	15
2022-01-22	17
2022-01-23	24
2022-01-24	25
2022-01-25	19
2022-01-26	11
2022-01-27	17
2022-01-28	21
2022-01-29	23
2022-01-30	23
2022-01-31	24
2022-02-01	28
2022-02-02	28
2022-02-03	29
2022-02-04	29
2022-02-05	32
2022-02-06	33
2022-02-07	26
2022-02-08	26
2022-02-09	23
2022-02-10	15
2022-02-11	18
2022-02-12	17
2022-02-13	22
2022-02-14	23
2022-02-15	27
2022-02-16	23
2022-02-17	25
2022-02-18	29
2022-02-19	29
2022-02-20	26
2022-02-21	26
2022-02-22	27
2022-02-23	22
2022-02-24	20
2022-02-25	17
2022-02-26	22
2022-02-27	25
2022-02-28	26
2022-03-01	28
2022-03-02	29
2022-03-03	27
2022-03-04	27
2022-03-05	25
2022-03-06	22
2022-03-07	26
2022-03-08	23
2022-03-09	22
2022-03-10	19
2022-03-11	18
2022-03-12	22
2022-03-13	25
2022-03-14	26
2022-03-15	27
2022-03-16	25
2022-03-17	25
2022-03-18	23
2022-03-19	23
2022-03-20	24
2022-03-21	29
2022-03-22	24
2022-03-23	28
2022-03-24	25
2022-03-25	27
2022-03-26	27
2022-03-27	27
2022-03-28	28
2022-03-29	27
2022-03-30	27
2022-03-31	29
2022-04-01	28
2022-04-02	31
2022-04-03	32
2022-04-04	31
2022-04-05	24
2022-04-06	25
2022-04-07	25
2022-04-08	24
2022-04-09	26
2022-04-10	30
2022-04-11	31
2022-04-12	29
2022-04-13	27
2022-04-14	25
2022-04-15	27
2022-04-16	29
2022-04-17	29
2022-04-18	31
2022-04-19	35
2022-04-20	34
2022-04-21	34
2022-04-22	35
2022-04-23	36
2022-04-24	36
2022-04-25	35
2022-04-26	33
2022-04-27	35
2022-04-28	36
2022-04-29	33
2022-04-30	35
2022-05-01	35
2022-05-02	34
2022-05-03	32
2022-05-04	33
2022-05-05	35
2022-05-06	36
2022-05-07	36
2022-05-08	36
2022-05-09	36
2022-05-10	39
2022-05-11	36
2022-05-12	36
2022-05-13	36
2022-05-14	37
2022-05-15	35
2022-05-16	36
2022-05-17	36
2022-05-18	38
2022-05-19	38
2022-05-20	37
2022-05-21	35
2022-05-22	37
2022-05-23	37
2022-05-24	37
2022-05-25	35
2022-05-26	33
2022-05-27	35
2022-05-28	31
2022-05-29	32
2022-05-30	28
2022-05-31	31
2022-06-01	34
2022-06-02	35
2022-06-03	33
2022-06-04	34
2022-06-05	36
2022-06-06	35
2022-06-07	35
2022-06-08	35
2022-06-09	33
2022-06-10	33
2022-06-11	34
2022-06-12	33
2022-06-13	35
2022-06-14	34
2022-06-15	35
2022-06-16	34
2022-06-17	33
2022-06-18	33
2022-06-19	30
2022-06-20	32
2022-06-21	33
2022-06-22	33
2022-06-23	35
2022-06-24	35
2022-06-25	36
2022-06-26	36
2022-06-27	37
2022-06-28	37
2022-06-29	37
2022-06-30	38
2022-07-01	29
2022-07-02	28
2022-07-03	20
2022-07-04	23
2022-07-05	21
2022-07-06	22
2022-07-07	24
2022-07-08	27
2022-07-09	28
2022-07-10	29
2022-07-11	28
2022-07-12	31
2022-07-13	24
2022-07-14	24
2022-07-15	26
2022-07-16	30
2022-07-17	30
2022-07-18	33
2022-07-19	31
2022-07-20	28
2022-07-21	27
2022-07-22	27
2022-07-23	25
2022-07-24	23
2022-07-25	26
2022-07-26	27
2022-07-27	26
2022-07-28	25
2022-07-29	20
2022-07-30	21
2022-07-31	18
2022-08-01	18
2022-08-02	20
2022-08-03	26
2022-08-04	26
2022-08-05	27
2022-08-06	29
2022-08-07	30
2022-08-08	31
2022-08-09	29
2022-08-10	22
2022-08-11	18
2022-08-12	20
2022-08-13	21
2022-08-14	20
2022-08-15	21
2022-08-16	24
2022-08-17	25
2022-08-18	22
2022-08-19	18
2022-08-20	20
2022-08-21	20
2022-08-22	25
2022-08-23	18
2022-08-24	24
2022-08-25	19
2022-08-26	11
2022-08-27	7
2022-08-28	12
2022-08-29	12
2022-08-30	12
2022-08-31	11
2022-09-01	13
2022-09-02	13
2022-09-03	15
2022-09-04	16
2022-09-05	15
2022-09-06	12
2022-09-07	11
2022-09-08	13
2022-09-09	11
2022-09-10	15
2022-09-11	13
2022-09-12	7
2022-09-13	7
2022-09-14	13
2022-09-15	15
2022-09-16	14
2022-09-17	15
2022-09-18	14
2022-09-19	14
2022-09-20	15
2022-09-21	14
2022-09-22	15
2022-09-23	13
2022-09-24	8
2022-09-25	8
2022-09-26	15
2022-09-27	17
2022-09-28	15
2022-09-29	12
2022-09-30	13
2022-10-01	17
2022-10-02	17
2022-10-03	18
2022-10-04	20
2022-10-05	15
2022-10-06	15
2022-10-07	19
2022-10-08	21
2022-10-09	19
2022-10-10	18
2022-10-11	8
2022-10-12	9
2022-10-13	10
2022-10-14	12
2022-10-15	13
2022-10-16	14
2022-10-17	13
2022-10-18	15
2022-10-19	11
2022-10-20	8
2022-10-21	10
2022-10-22	13
2022-10-23	10
2022-10-24	9
2022-10-25	12
2022-10-26	14
2022-10-27	19
2022-10-28	18
2022-10-29	15
2022-10-30	11
2022-10-31	11
2022-11-01	15
2022-11-02	16
2022-11-03	14
2022-11-04	13
2022-11-05	14
2022-11-06	15
2022-11-07	15
2022-11-08	19
2022-11-09	14
2022-11-10	10
2022-11-11	13
2022-11-12	16
2022-11-13	19
2022-11-14	22
2022-11-15	16
2022-11-16	18
2022-11-17	16
2022-11-18	18
2022-11-19	20
2022-11-20	12
2022-11-21	16
2022-11-22	16
2022-11-23	19
2022-11-24	20
2022-11-25	21
2022-11-26	21
2022-11-27	20
2022-11-28	22
2022-11-29	23
2022-11-30	24
2022-12-01	26
2022-12-02	25
2022-12-03	26
2022-12-04	28
2022-12-05	27
2022-12-06	19
2022-12-07	17
2022-12-08	24
2022-12-09	22
2022-12-10	28
2022-12-11	20
2022-12-12	17
2022-12-13	16
2022-12-14	21
2022-12-15	24
2022-12-16	25
2022-12-17	21
2022-12-18	18
2022-12-19	15
2022-12-20	19
2022-12-21	14
2022-12-22	19
2022-12-23	14
2022-12-24	18
2022-12-25	20
2022-12-26	23
2022-12-27	26
2022-12-28	25
2022-12-29	20
2022-12-30	20
2022-12-31	18
2023-01-01	21
2023-01-02	22
2023-01-03	25
2023-01-04	27
2023-01-05	24
2023-01-06	26
2023-01-07	26
2023-01-08	25
2023-01-09	28
2023-01-10	31
2023-01-11	33
2023-01-12	26
2023-01-13	24
2023-01-14	27
2023-01-15	28
2023-01-16	25
2023-01-17	23
2023-01-18	19
2023-01-19	16
2023-01-20	22
2023-01-21	25
2023-01-22	26
2023-01-23	21
2023-01-24	24
2023-01-25	28
2023-01-26	27
2023-01-27	29
2023-01-28	30
2023-01-29	28
2023-01-30	23
2023-01-31	23
2023-02-01	23
2023-02-02	26
2023-02-03	27
2023-02-04	21
2023-02-05	24
2023-02-06	27
2023-02-07	29
2023-02-08	30
2023-02-09	27
2023-02-10	25
2023-02-11	29
2023-02-12	33
2023-02-13	28
2023-02-14	27
2023-02-15	26
2023-02-16	23
2023-02-17	21
2023-02-18	29
2023-02-19	31
2023-02-20	32
2023-02-21	34
2023-02-22	37
2023-02-23	38
2023-02-24	36
2023-02-25	34
2023-02-26	34
2023-02-27	34
2023-02-28	34
2023-03-01	34
2023-03-02	37
2023-03-03	37
2023-03-04	37
2023-03-05	38
2023-03-06	38
2023-03-07	37
2023-03-08	38
2023-03-09	37
2023-03-10	38
2023-03-11	38
2023-03-12	35
2023-03-13	34
2023-03-14	35
2023-03-15	34
2023-03-16	33
2023-03-17	34
2023-03-18	32
2023-03-19	31
2023-03-20	32
2023-03-21	34
2023-03-22	33
2023-03-23	32
2023-03-24	30
2023-03-25	30
2023-03-26	31
2023-03-27	29
2023-03-28	33
2023-03-29	35
2023-03-30	35
2023-03-31	36
2023-04-01	37
2023-04-02	38
2023-04-03	35
2023-04-04	34
2023-04-05	34
2023-04-06	34
2023-04-07	35
2023-04-08	33
2023-04-09	34
2023-04-10	34
2023-04-11	33
2023-04-12	35
2023-04-13	34
2023-04-14	34
2023-04-15	32
2023-04-16	32
2023-04-17	33
2023-04-18	29
2023-04-19	32
2023-04-20	33
2023-04-21	34
2023-04-22	34
2023-04-23	33
2023-04-24	31
2023-04-25	30
2023-04-26	31
2023-04-27	33
2023-04-28	33
2023-04-29	33
2023-04-30	34
2023-05-01	33
2023-05-02	31
2023-05-03	29
2023-05-04	31
2023-05-05	34
2023-05-06	34
2023-05-07	34
2023-05-08	34
2023-05-09	33
2023-05-10	31
2023-05-11	29
2023-05-12	29
2023-05-13	29
2023-05-14	33
2023-05-15	34
2023-05-16	35
2023-05-17	34
2023-05-18	31
2023-05-19	29
2023-05-20	31
2023-05-21	31
2023-05-22	32
2023-05-23	32
2023-05-24	32
2023-05-25	32
2023-05-26	33
2023-05-27	32
2023-05-28	29
2023-05-29	28
2023-05-30	31
2023-05-31	29
2023-06-01	27
2023-06-02	22
2023-06-03	21
2023-06-04	22
2023-06-05	21
2023-06-06	21
2023-06-07	18
2023-06-08	24
2023-06-09	23
2023-06-10	22
2023-06-11	25
2023-06-12	26
2023-06-13	26
2023-06-14	27
2023-06-15	25
2023-06-16	20
2023-06-17	22
2023-06-18	22
2023-06-19	25
2023-06-20	27
2023-06-21	27
2023-06-22	21
2023-06-23	23
2023-06-24	21
2023-06-25	22
2023-06-26	25
2023-06-27	26
2023-06-28	26
2023-06-29	25
2023-06-30	27
2023-07-01	27
2023-07-02	28
2023-07-03	20
2023-07-04	22
2023-07-05	19
2023-07-06	22
2023-07-07	21
2023-07-08	16
2023-07-09	16
2023-07-10	15
2023-07-11	17
2023-07-12	19
2023-07-13	14
2023-07-14	15
2023-07-15	18
2023-07-16	19
2023-07-17	21
2023-07-18	21
2023-07-19	22
2023-07-20	23
2023-07-21	21
2023-07-22	19
2023-07-23	20
2023-07-24	21
2023-07-25	22
2023-07-26	22
2023-07-27	18
2023-07-28	19
2023-07-29	18
2023-07-30	14
2023-07-31	17
2023-08-01	17
2023-08-02	18
2023-08-03	18
2023-08-04	12
2023-08-05	16
2023-08-06	15
2023-08-07	18
2023-08-08	19
2023-08-09	21
2023-08-10	20
2023-08-11	19
2023-08-12	20
2023-08-13	21
2023-08-14	21
2023-08-15	20
2023-08-16	12
2023-08-17	12
2023-08-18	5
2023-08-19	5
2023-08-20	9
2023-08-21	9
2023-08-22	11
2023-08-23	9
2023-08-24	11
2023-08-25	16
2023-08-26	19
2023-08-27	19
2023-08-28	15
2023-08-29	19
2023-08-30	12
2023-08-31	11
2023-09-01	8
2023-09-02	6
2023-09-03	7
2023-09-04	12
2023-09-05	17
2023-09-06	18
2023-09-07	20
2023-09-08	20
2023-09-09	24
2023-09-10	19
2023-09-11	14
2023-09-12	21
2023-09-13	24
2023-09-14	27
2023-09-15	27
2023-09-16	26
2023-09-17	10
2023-09-18	10
2023-09-19	7
2023-09-20	8
2023-09-21	7
2023-09-22	10
2023-09-23	9
2023-09-24	7
2023-09-25	7
2023-09-26	10
2023-09-27	18
2023-09-28	17
2023-09-29	17
2023-09-30	17
2023-10-01	16
2023-10-02	18
2023-10-03	17
2023-10-04	20
2023-10-05	16
2023-10-06	22
2023-10-07	18
2023-10-08	16
2023-10-09	18
2023-10-10	18
2023-10-11	23
2023-10-12	16
2023-10-13	18
2023-10-14	21
2023-10-15	20
2023-10-16	23
2023-10-17	25
2023-10-18	26
2023-10-19	28
2023-10-20	22
2023-10-21	25
2023-10-22	22
2023-10-23	28
2023-10-24	26
2023-10-25	24
2023-10-26	27
2023-10-27	31
2023-10-28	24
2023-10-29	21
2023-10-30	20
2023-10-31	19
2023-11-01	19
2023-11-02	19
2023-11-03	21
2023-11-04	25
2023-11-05	24
2023-11-06	25
2023-11-07	27
2023-11-08	28
2023-11-09	30
2023-11-10	28
2023-11-11	24
2023-11-12	28
2023-11-13	26
2023-11-14	24
2023-11-15	25
2023-11-16	25
2023-11-17	25
2023-11-18	27
2023-11-19	22
2023-11-20	24
2023-11-21	26
2023-11-22	24
2023-11-23	28
2023-11-24	25
2023-11-25	21
2023-11-26	22
2023-11-27	26
2023-11-28	23
2023-11-29	25
2023-11-30	28
2023-12-01	30
2023-12-02	29
2023-12-03	28
2023-12-04	28
2023-12-05	28
2023-12-06	26
2023-12-07	26
2023-12-08	30
2023-12-09	30
2023-12-10	30
2023-12-11	32
2023-12-12	33
2023-12-13	32
2023-12-14	25
2023-12-15	23
2023-12-16	24
2023-12-17	28
2023-12-18	31
2023-12-19	30
2023-12-20	33
2023-12-21	25
2023-12-22	30
2023-12-23	31
2023-12-24	31
2023-12-25	31
2023-12-26	24
2023-12-27	22
2023-12-28	23
2023-12-29	25
2023-12-30	21
2023-12-31	26
2024-01-01	28
2024-01-02	31
2024-01-03	29
2024-01-04	26
2024-01-05	28
2024-01-06	28
2024-01-07	29
2024-01-08	28
2024-01-09	28
2024-01-10	28
2024-01-11	26
2024-01-12	27
2024-01-13	31
2024-01-14	31
2024-01-15	35
2024-01-16	35
2024-01-17	34
2024-01-18	31
2024-01-19	29
2024-01-20	28
2024-01-21	30
2024-01-22	31
2024-01-23	34
2024-01-24	33
2024-01-25	32
2024-01-26	34
2024-01-27	36
2024-01-28	37
2024-01-29	38
2024-01-30	38
2024-01-31	37
2024-02-01	37
2024-02-02	36
2024-02-03	36
2024-02-04	36
2024-02-05	37
2024-02-06	35
2024-02-07	37
2024-02-08	38
2024-02-09	38
2024-02-10	38
2024-02-11	38
2024-02-12	38
2024-02-13	39
2024-02-14	39
2024-02-15	39
2024-02-16	38
2024-02-17	39
2024-02-18	35
2024-02-19	30
2024-02-20	29
2024-02-21	35
2024-02-22	35
2024-02-23	35
2024-02-24	36
2024-02-25	18
2024-02-26	16
2024-02-27	16
2024-02-28	16
2024-02-29	15
2024-03-01	15
2024-03-02	20
2024-03-03	20
2024-03-04	16
2024-03-05	19
2024-03-06	18
2024-03-07	17
2024-03-08	20
2024-03-09	17
2024-03-10	7
2024-03-11	9
2024-03-12	8
2024-03-13	8
2024-03-14	8
2024-03-15	9
2024-03-16	12
2024-03-17	13
2024-03-18	17
2024-03-19	16
2024-03-20	17
2024-03-21	15
2024-03-22	17
2024-03-23	17
2024-03-24	20
2024-03-25	19
2024-03-26	8
2024-03-27	8
2024-03-28	33
2024-03-29	33
2024-03-30	32
2024-03-31	35
2024-04-01	33
2024-04-02	32
2024-04-03	33
2024-04-04	36
2024-04-05	36
2024-04-06	37
2024-04-07	38
2024-04-08	39
2024-04-09	39
2024-04-10	39
2024-04-11	36
2024-04-12	38
2024-04-13	32
2024-04-14	30
2024-04-15	30
2024-04-16	35
2024-04-17	35
2024-04-18	38
2024-04-19	37
2024-04-20	36
2024-04-21	35
2024-04-22	38
2024-04-23	38
2024-04-24	36
2024-04-25	37
2024-04-26	34
2024-04-27	37
2024-04-28	25
2024-04-29	27
2024-04-30	30
2024-05-01	35
2024-05-02	34
2024-05-03	30
2024-05-04	27
2024-05-05	27
2024-05-06	26
2024-05-07	31
2024-05-08	32
2024-05-09	29
2024-05-10	22
2024-05-11	27
2024-05-12	32
2024-05-13	31
2024-05-14	31
2024-05-15	31
2024-05-16	32
2024-05-17	32
2024-05-18	31
2024-05-19	27
2024-05-20	26
2024-05-21	26
2024-05-22	26
2024-05-23	31
2024-05-24	33
2024-05-25	35
2024-05-26	35
2024-05-27	33
2024-05-28	10
2024-05-29	13
2024-05-30	14
2024-05-31	17
2024-06-01	14
2024-06-02	11
2024-06-03	5
2024-06-04	6
2024-06-05	9
2024-06-06	11
2024-06-07	9
2024-06-08	11
2024-06-09	16
2024-06-10	18
2024-06-11	20
2024-06-12	17
2024-06-13	13
2024-06-14	14
2024-06-15	17
2024-06-16	19
2024-06-17	21
2024-06-18	18
2024-06-19	16
2024-06-20	19
2024-06-21	19
[truncated: 67 more rows]
